# Supplementary material for: Tissue-specific consequences of tag fusions on protein expression in transgenic mice
Source: PLoS Genet. 2025 Aug 25;21(8):e1011830. doi: 10.1371/journal.pgen.1011830 (PMC12407551; doi:10.1371/journal.pgen.1011830)
Supplement: S1 Table — (XLSX) [file pgen.1011830.s005.xlsx]

## Sheet: README
Table. Predicted Protein Stability Index (PSI) values for N- and C-Termini of mouse-human orthologs.
This dataset contains terminal protein stability predictions for mouse-human orthologous protein pairs derived from the Mouse Genome Informatics (MGI) database. Only proteins that were successfully mapped to UniProt IDs and had sequences of at least 24 amino acids were included to ensure compatibility with the PSI prediction model. The PSI values were predicted using a machine learning model deve…
Columns description
Column Name	Description
MGI ID	Mouse Genome Informatics (MGI) identifier
Mouse UniProt ID	UniProt ID of the mouse protein
Mouse Protein Name	Name of the mouse protein
Mouse Gene Name	Gene name of the mouse protein
Mouse Protein Length	Length of the mouse protein sequence
Mouse Protein Subcellular Location	Cellular localization of the mouse protein
Mouse Protein PSI C-terminus	Predicted Protein Stability Index (PSI) for the C-terminus of the mouse protein
Mouse Protein PSI Initiator Methionine Retained	Predicted PSI for the N-terminus (with Methionine)
Mouse Protein PSI Initiator Methionine Cleaved	Predicted PSI for the N-terminus (without Methionine)
HGNC ID	Human Gene Nomenclature Committee (HGNC) identifier
Human UniProt ID	UniProt ID of the human protein
Human Protein Name	Name of the human protein
Human Gene Name	Gene name of the human protein
Human Protein Length	Length of the human protein sequence
Human Protein Subcellular Location	Cellular localization of the human protein
Human Protein PSI C-terminus	Predicted Protein Stability Index (PSI) for the C-terminus of the human protein
Human Protein PSI Initiator Methionine Retained	Predicted PSI for the N-terminus (with Methionine)
Human Protein PSI Initiator Methionine Cleaved	Predicted PSI for the N-terminus (without Methionine)

## Sheet: PSI Predictions
MGI ID	Mouse UniProt ID	Mouse Protein Name	Mouse Gene Name	Mouse Protein Length	Mouse Protein Subcellular Location	Mouse Protein PSI C-terminus	Mouse Protein PSI Initiator Methionine Retained	Mouse Protein PSI Initiator Methionine Cleaved	HGNC ID	Human UniProt ID	Human Protein Name	Human Gene Name	Human Protein Length	Human Protein Subcellular Location	Human Protein PSI C-terminus	Human Protein PSI Initiator Methionine Retained	Human Protein PSI Initiator Methionine Cleaved
MGI:2677271	Q8C261	Sodium/potassium/calcium exchanger 5 (Na(+)/K(+)/Ca(2+)-exchange protein 5) (Solute carrier family 24 member 5)	Slc24a5 Nckx5	501	SUBCELLULAR LOCATION: Golgi apparatus, trans-Golgi network membrane {ECO:0000250|UniProtKB:Q71RS6}; Multi-pass membrane protein {ECO:0000255}. Melanosome {ECO:0000250|UniProtKB:Q71RS6}.	1.81	2.82	3.08	HGNC:20611	Q71RS6	Sodium/potassium/calcium exchanger 5 (Na(+)/K(+)/Ca(2+)-exchange protein 5) (Solute carrier family 24 member 5)	SLC24A5 JSX NCKX5	500	SUBCELLULAR LOCATION: Golgi apparatus, trans-Golgi network membrane {ECO:0000269|PubMed:18166528}; Multi-pass membrane protein {ECO:0000255}. Melanosome {ECO:0000269|PubMed:17081065}. Note=Enriched in late-stage melanosomes. {ECO:0000269|PubMed:17081065}.	0.95	3.17	2.83
MGI:1890212	Q9JJJ7	Protein-serine O-palmitoleoyltransferase porcupine (mPORC) (EC 2.3.1.250)	Porcn Porc Ppn	461	SUBCELLULAR LOCATION: Endoplasmic reticulum membrane {ECO:0000269|PubMed:10866835, ECO:0000269|PubMed:24798332}; Multi-pass membrane protein {ECO:0000269|PubMed:10866835}.	1.05	3.69	3.76	HGNC:17652	Q9H237	Protein-serine O-palmitoleoyltransferase porcupine (EC 2.3.1.250) (Protein MG61)	PORCN MG61 PORC PPN	461	SUBCELLULAR LOCATION: Endoplasmic reticulum membrane {ECO:0000250|UniProtKB:Q9JJJ7}; Multi-pass membrane protein {ECO:0000250|UniProtKB:Q9JJJ7}.	1.05	4.1	4.12
MGI:98107	P62264	Small ribosomal subunit protein uS11 (40S ribosomal protein S14)	Rps14	151	SUBCELLULAR LOCATION: Cytoplasm {ECO:0000269|PubMed:36517592}. Nucleus, nucleolus {ECO:0000250|UniProtKB:P62263}.	1.08	4.75	5.18	HGNC:10387	P62263	Small ribosomal subunit protein uS11 (40S ribosomal protein S14)	RPS14 PRO2640	151	SUBCELLULAR LOCATION: Cytoplasm {ECO:0000269|PubMed:23636399}. Nucleus, nucleolus {ECO:0000269|PubMed:34516797}.	1.08	4.75	5.18
MGI:1924192	Q9D7Z7	Ly6/PLAUR domain-containing protein 5	Lypd5	256	SUBCELLULAR LOCATION: Cell membrane {ECO:0000305}; Lipid-anchor, GPI-anchor {ECO:0000305}.	2.05	2.91	3.01	HGNC:26397	Q6UWN5	Ly6/PLAUR domain-containing protein 5	LYPD5 UNQ1908/PRO4356	251	SUBCELLULAR LOCATION: Cell membrane {ECO:0000305}; Lipid-anchor, GPI-anchor {ECO:0000305}.	1.12	3.04	2.97
MGI:2159341	Q8R4F1	Netrin-G2 (Laminet-2)	Ntng2 Lmnt2	589	SUBCELLULAR LOCATION: Cell membrane {ECO:0000269|PubMed:11804778}; Lipid-anchor, GPI-anchor {ECO:0000269|PubMed:11804778}; Extracellular side {ECO:0000269|PubMed:11804778}.	1.49	2.37	2.21	HGNC:14288	Q96CW9	Netrin-G2 (Laminet-2)	NTNG2 KIAA1857 LMNT2 UNQ9381/PRO34206	530	SUBCELLULAR LOCATION: Cell membrane {ECO:0000269|PubMed:21946559, ECO:0000269|PubMed:31668703}; Lipid-anchor, GPI-anchor {ECO:0000269|PubMed:21946559}; Extracellular side {ECO:0000269|PubMed:21946559, ECO:0000269|PubMed:31668703}.	1.35	2.61	2.72
MGI:2444800	Q8C0F9	Inactive serine protease 35	Prss35	409	SUBCELLULAR LOCATION: Secreted {ECO:0000305}.	1.37	2.38	2.29	HGNC:21387	Q8N3Z0	Inactive serine protease 35	PRSS35 C6orf158 UNQ522/PRO1057	413	SUBCELLULAR LOCATION: Secreted {ECO:0000305}.	1.35	2.32	2.05
MGI:1916167	Q9D0S9	Adenosine 5'-monophosphoramidase HINT2 (EC 3.9.1.-) (HINT-3) (Histidine triad nucleotide-binding protein 2, mitochondrial) (HINT-2)	Hint2	163	SUBCELLULAR LOCATION: Mitochondrion {ECO:0000250|UniProtKB:Q9BX68}.	1.35	4.49	4.99	HGNC:18344	Q9BX68	Adenosine 5'-monophosphoramidase HINT2 (EC 3.9.1.-) (HINT-3) (HIT-17kDa) (Histidine triad nucleotide-binding protein 2, mitochondrial) (HINT-2) (PKCI-1-related HIT protein)	HINT2	163	SUBCELLULAR LOCATION: Mitochondrion {ECO:0000269|PubMed:16762638, ECO:0000269|PubMed:18653718}.	1.35	5.08	5.32
MGI:1860511	Q9DBX7	Hairy/enhancer-of-split related with YRPW motif-like protein (Hairy and enhancer of split-related protein 3) (Hairy-related transcription factor 3) (HRT-3) (mHRT3)	Heyl Hesr3 Hrt3	326	SUBCELLULAR LOCATION: Nucleus {ECO:0000255|PROSITE-ProRule:PRU00380, ECO:0000255|PROSITE-ProRule:PRU00981}.	1.37	5.07	2.61	HGNC:4882	Q9NQ87	Hairy/enhancer-of-split related with YRPW motif-like protein (hHeyL) (Class B basic helix-loop-helix protein 33) (bHLHb33) (Hairy-related transcription factor 3) (HRT-3) (hHRT3)	HEYL BHLHB33 HRT3	328	SUBCELLULAR LOCATION: Nucleus {ECO:0000255|PROSITE-ProRule:PRU00380, ECO:0000255|PROSITE-ProRule:PRU00981}.	1.35	5.09	3.44
MGI:1923844	Q9CZJ9	DnaJ homolog subfamily C member 18	Dnajc18	357	SUBCELLULAR LOCATION: Endoplasmic reticulum membrane {ECO:0000250|UniProtKB:Q9H819}; Single-pass membrane protein {ECO:0000250|UniProtKB:Q9H819}.	1.8	4.58	4.79	HGNC:28429	Q9H819	DnaJ homolog subfamily C member 18	DNAJC18	358	SUBCELLULAR LOCATION: Endoplasmic reticulum membrane {ECO:0000269|PubMed:25631089}; Single-pass membrane protein {ECO:0000305}.; SUBCELLULAR LOCATION: Note=(Microbial infection) Upon SV40 infection, colocalizes with BCAP31, DNAJB12 and DNAJB14 in punctate structures within the endoplasmic reticulum membrane. {ECO:0000269|PubMed:25631089}.	1.36	4.62	4.66
MGI:1298217	O89098	Cystatin-F (Cystatin-7) (Cystatin-like metastasis-associated protein) (CMAP) (Leukocystatin)	Cst7	144	SUBCELLULAR LOCATION: Secreted {ECO:0000305}.	1.59	1.93	2.15	HGNC:2479	O76096	Cystatin-F (Cystatin-7) (Cystatin-like metastasis-associated protein) (CMAP) (Leukocystatin)	CST7	145	SUBCELLULAR LOCATION: Secreted {ECO:0000269|PubMed:12423348}. Cytoplasm {ECO:0000269|PubMed:12423348}.	1.38	3.05	2.48
MGI:2444741	Q8BHP7	Olfactomedin-like protein 2A (Photomedin-1)	Olfml2a	681	SUBCELLULAR LOCATION: Secreted {ECO:0000269|PubMed:15836428}.	1.38	3.09	3.18	HGNC:27270	Q68BL7	Olfactomedin-like protein 2A (Photomedin-1)	OLFML2A UNQ9394/PRO34319	652	SUBCELLULAR LOCATION: Secreted {ECO:0000250|UniProtKB:Q8BHP7}. Note=Localizes to the podocyte major processes. Colocalized with the major process protein VIM throughout podocyte development. {ECO:0000269|PubMed:22913984}.	1.38	3.23	3.27
MGI:1914743	Q9CQG2	RNA N(6)-adenosine-methyltransferase METTL16 (EC 2.1.1.348) (Methyltransferase 10 domain-containing protein) (Methyltransferase-like protein 16) (U6 small nuclear RNA (adenine-(43)-N(6))-methyltransferase) (EC 2.1.1.346)	Mettl16 Mett10d	553	SUBCELLULAR LOCATION: Nucleus {ECO:0000250|UniProtKB:Q86W50}. Cytoplasm {ECO:0000250|UniProtKB:Q86W50}.	1.36	4.42	4.63	HGNC:28484	Q86W50	RNA N(6)-adenosine-methyltransferase METTL16 (EC 2.1.1.348) (Methyltransferase 10 domain-containing protein) (Methyltransferase-like protein 16) (U6 small nuclear RNA (adenine-(43)-N(6))-methyltransferase) (EC 2.1.1.346)	METTL16 METT10D	562	SUBCELLULAR LOCATION: Nucleus {ECO:0000269|PubMed:27872311, ECO:0000269|PubMed:31940410}. Cytoplasm {ECO:0000269|PubMed:31940410}.	1.38	4.42	4.63
MGI:2445183	Q91WB2	Inactive phospholipid phosphatase 7 (Nuclear envelope transmembrane protein 39) (Phosphatidic acid phosphatase type 2 domain-containing protein 3)	Plpp7 Net39 Ppapdc3	271	SUBCELLULAR LOCATION: Nucleus envelope. Endoplasmic reticulum membrane. Membrane; Multi-pass membrane protein. Note=Both the N- and C-terminal are exposed to the cytoplasm/nucleoplasm.	1.44	4.8	4.42	HGNC:28174	Q8NBV4	Inactive phospholipid phosphatase 7 (Phosphatidic acid phosphatase type 2 domain-containing protein 3)	PLPP7 C9orf67 PPAPDC3	271	SUBCELLULAR LOCATION: Nucleus envelope. Endoplasmic reticulum membrane. Membrane; Multi-pass membrane protein. Note=Both the N- and C-terminal are exposed to the cytoplasm/nucleoplasm. {ECO:0000250}.	1.38	4.8	4.42
MGI:1916102	Q3TYX2	LRRN4 C-terminal-like protein	Lrrn4cl	239	SUBCELLULAR LOCATION: Membrane {ECO:0000305}; Single-pass type I membrane protein {ECO:0000305}.	2.19	2.5	2.43	HGNC:33724	Q8ND94	LRRN4 C-terminal-like protein	LRRN4CL UNQ728/PRO1410	238	SUBCELLULAR LOCATION: Membrane {ECO:0000305}; Single-pass type I membrane protein {ECO:0000305}.	1.39	2.47	2.6
MGI:106369	Q8K3C0	Ribonuclease kappa (RNase K) (RNase kappa) (EC 3.1.-.-) (V-type proton ATPase subunit f) (V-ATPase subunit f)	Rnasek D11Bwg0434e	98	SUBCELLULAR LOCATION: Endomembrane system {ECO:0000250|UniProtKB:Q6P5S7}; Multi-pass membrane protein {ECO:0000255}. Cytoplasmic vesicle, clathrin-coated vesicle membrane {ECO:0000250|UniProtKB:Q3ZC23}; Multi-pass membrane protein {ECO:0000255}.	1.39	3.15	3.07	HGNC:33911	Q6P5S7	Ribonuclease kappa (RNase K) (RNase kappa) (EC 3.1.-.-) (V-type proton ATPase subunit f) (V-ATPase subunit f)	RNASEK	137	SUBCELLULAR LOCATION: Endomembrane system {ECO:0000269|PubMed:26212330}; Multi-pass membrane protein {ECO:0000255}. Cytoplasmic vesicle, clathrin-coated vesicle membrane {ECO:0000250|UniProtKB:Q3ZC23}; Multi-pass membrane protein {ECO:0000255}.	1.39	3.1	3.35
MGI:2145597	Q8C181	Muscleblind-like protein 2	Mbnl2 Kiaa4072	373	SUBCELLULAR LOCATION: Nucleus {ECO:0000250|UniProtKB:Q5VZF2}. Cytoplasm {ECO:0000250|UniProtKB:Q5VZF2}. Note=Greater concentration in the nucleus. Expressed in or near large cytoplasmic adhesion plaques. Location in the cytoplasm is microtubule-dependent. {ECO:0000250|UniProtKB:Q5VZF2}.	2.33	3.76	3.98	HGNC:16746	Q5VZF2	Muscleblind-like protein 2 (Muscleblind-like protein 1) (Muscleblind-like protein-like) (Muscleblind-like protein-like 39)	MBNL2 MBLL MBLL39 MLP1	373	SUBCELLULAR LOCATION: Nucleus {ECO:0000269|PubMed:11929853}. Cytoplasm {ECO:0000269|PubMed:16273094}. Note=Greater concentration in the nucleus. Expressed in or near large cytoplasmic adhesion plaques (PubMed:16273094). Location in the cytoplasm is microtubule-dependent (PubMed:16273094). In both DM1 and DM2 patients, colocalizes with nuclear foci of retained expanded-repeat transcripts (PubMed:1…	1.39	3.64	3.83
MGI:1921265	Q8K285	F-BAR domain only protein 1	Fcho1	873	SUBCELLULAR LOCATION: Membrane, clathrin-coated pit {ECO:0000250|UniProtKB:O14526}; Peripheral membrane protein {ECO:0000250|UniProtKB:O14526}; Cytoplasmic side {ECO:0000250|UniProtKB:O14526}. Note=Associated with forming but not mature clathrin-coated vesicles. The recruitment to coated-pits precede the one of clathrin and the adaptor protein complex AP-2. According to it may also dynamically as…	1.32	3.95	3.73	HGNC:29002	O14526	F-BAR domain only protein 1	FCHO1 KIAA0290	889	SUBCELLULAR LOCATION: Membrane, clathrin-coated pit {ECO:0000305|PubMed:17617719, ECO:0000305|PubMed:20448150, ECO:0000305|PubMed:32098969}; Peripheral membrane protein {ECO:0000305|PubMed:17617719, ECO:0000305|PubMed:20448150}; Cytoplasmic side {ECO:0000305|PubMed:17617719, ECO:0000305|PubMed:20448150}. Note=Associated with forming but not mature clathrin-coated vesicles. The recruitment to coat…	1.41	4.33	4.03
MGI:1352451	Q60632	COUP transcription factor 1 (COUP-TF1) (COUP transcription factor I) (COUP-TF I) (Nuclear receptor subfamily 2 group F member 1) (V-erbA-related protein 3) (EAR-3)	Nr2f1 Erbal3 Tfcoup1	422	SUBCELLULAR LOCATION: Nucleus.	1.42	5.15	4.94	HGNC:7975	P10589	COUP transcription factor 1 (COUP-TF1) (COUP transcription factor I) (COUP-TF I) (Nuclear receptor subfamily 2 group F member 1) (V-erbA-related protein 3) (EAR-3)	NR2F1 EAR3 ERBAL3 TFCOUP1	423	SUBCELLULAR LOCATION: Nucleus {ECO:0000305}.	1.42	5.15	4.94
MGI:104327	P97466	Noggin	Nog	232	SUBCELLULAR LOCATION: Secreted.	1.43	3.08	2.73	HGNC:7866	Q13253	Noggin	NOG	232	SUBCELLULAR LOCATION: Secreted.	1.43	3.07	2.64
MGI:3039623	A8C756	tRNA (32-2'-O)-methyltransferase regulator THADA (Thyroid adenoma-associated protein homolog)	Thada Kiaa1767	1938		2.35	4.15	4.25	HGNC:19217	Q6YHU6	tRNA (32-2'-O)-methyltransferase regulator THADA (Gene inducing thyroid adenomas protein) (Thyroid adenoma-associated protein)	THADA GITA KIAA1767	1953		1.43	4.48	4.64
MGI:1354367	Q80X85	Small ribosomal subunit protein uS7m (28S ribosomal protein S7, mitochondrial) (MRP-S7) (S7mt)	Mrps7	242	SUBCELLULAR LOCATION: Mitochondrion {ECO:0000250|UniProtKB:Q3T040}.	1.54	4.02	3.81	HGNC:14499	Q9Y2R9	Small ribosomal subunit protein uS7m (28S ribosomal protein S7, mitochondrial) (MRP-S7) (S7mt) (bMRP-27a) (bMRP27a)	MRPS7	242	SUBCELLULAR LOCATION: Mitochondrion {ECO:0000269|PubMed:25838379}.	1.44	4.74	4.61
MGI:1346307	O35627	Nuclear receptor subfamily 1 group I member 3 (Constitutive androstane receptor) (CAR) (Orphan nuclear receptor MB67)	Nr1i3 Car	358	SUBCELLULAR LOCATION: Nucleus. Cytoplasm. Cytoplasm, cytoskeleton {ECO:0000250}. Note=Recruited to the cytoplasm by DNAJC7.	1.84	4.15	4.05	HGNC:7969	Q14994	Nuclear receptor subfamily 1 group I member 3 (Constitutive activator of retinoid response) (Constitutive active response) (Constitutive androstane receptor) (CAR) (Orphan nuclear receptor MB67)	NR1I3 CAR	352	SUBCELLULAR LOCATION: Nucleus. Cytoplasm. Cytoplasm, cytoskeleton. Note=Recruited to the cytoplasm by DNAJC7. {ECO:0000250}.	1.44	5.1	4.98
MGI:109497	P97489	Transcription factor GATA-5 (GATA-binding factor 5)	Gata5	404	SUBCELLULAR LOCATION: Nucleus.	1.46	4.78	2.2	HGNC:15802	Q9BWX5	Transcription factor GATA-5 (GATA-binding factor 5)	GATA5	397	SUBCELLULAR LOCATION: Nucleus {ECO:0000250}.	1.44	4.7	2.13
MGI:1919750	Q99J55	Immediate early response gene 5-like protein	Ier5l	406		1.45	4.79	3.82	HGNC:23679	Q5T953	Immediate early response gene 5-like protein	IER5L	404		1.45	4.79	3.82
MGI:1321119	O88445	Aurora kinase C (EC 2.7.11.1) (Aurora 3) (Aurora/IPL1-related kinase 3) (ARK-3) (Aurora-related kinase 3) (Aurora/IPL1/Eg2 protein 1) (Serine/threonine-protein kinase 13) (Serine/threonine-protein kinase aurora-C)	Aurkc Aie1 Aik3 Airk3 Ark3 Stk13	276	SUBCELLULAR LOCATION: Nucleus {ECO:0000250}. Chromosome {ECO:0000250}. Chromosome, centromere {ECO:0000250|UniProtKB:Q9UQB9}. Cytoplasm, cytoskeleton, spindle {ECO:0000250|UniProtKB:Q9UQB9}. Note=Distributes in the condensed chromosomes during prophase to metaphase. After entering anaphase, there is a dissociation from separated chromosomes and a redistribution to midzone microtubules, and finall…	1.84	5.05	2.78	HGNC:11391	Q9UQB9	Aurora kinase C (EC 2.7.11.1) (Aurora 3) (Aurora/IPL1-related kinase 3) (ARK-3) (Aurora-related kinase 3) (Aurora/IPL1/Eg2 protein 2) (Serine/threonine-protein kinase 13) (Serine/threonine-protein kinase aurora-C)	AURKC AIE2 AIK3 AIRK3 ARK3 STK13	309	SUBCELLULAR LOCATION: Nucleus. Chromosome. Chromosome, centromere {ECO:0000269|PubMed:27332895}. Cytoplasm, cytoskeleton, spindle {ECO:0000269|PubMed:15938719}. Note=Distributes in the condensed chromosomes during prophase to metaphase. After entering anaphase, there is a dissociation from separated chromosomes and a redistribution to midzone microtubules, and finally remains in the midbody durin…	1.45	5.3	5.32
MGI:1916022	P58242	Acid sphingomyelinase-like phosphodiesterase 3b (ASM-like phosphodiesterase 3b) (EC 3.1.4.-)	Smpdl3b Asml3b	456	SUBCELLULAR LOCATION: Secreted {ECO:0000250}. Cell membrane; Lipid-anchor, GPI-anchor {ECO:0000269|PubMed:26095358}.	1.62	2.42	2.24	HGNC:21416	Q92485	Acid sphingomyelinase-like phosphodiesterase 3b (ASM-like phosphodiesterase 3b) (EC 3.1.4.-)	SMPDL3B ASML3B ASMLPD	455	SUBCELLULAR LOCATION: Secreted {ECO:0000250}. Cell membrane {ECO:0000250|UniProtKB:P58242}; Lipid-anchor, GPI-anchor {ECO:0000250|UniProtKB:P58242}.	1.46	2.29	2.6
MGI:1201412	O55240	Retinol dehydrogenase 5 (EC 1.1.1.209) (EC 1.1.1.315) (EC 1.1.1.53) (11-cis retinol dehydrogenase) (11-cis RDH) (11-cis RoDH) (9-cis retinol dehydrogenase) (Cis-retinol dehydrogenase)	Rdh5 cRDH rdh Rdh4	318	SUBCELLULAR LOCATION: Endoplasmic reticulum membrane {ECO:0000269|PubMed:10739682, ECO:0000269|PubMed:11279029}; Multi-pass membrane protein {ECO:0000255}; Lumenal side {ECO:0000269|PubMed:10739682, ECO:0000269|PubMed:11279029, ECO:0000269|PubMed:16223484}.	1.62	2.62	2.25	HGNC:9940	Q92781	Retinol dehydrogenase 5 (EC 1.1.1.209) (EC 1.1.1.315) (EC 1.1.1.53) (11-cis retinol dehydrogenase) (11-cis RDH) (11-cis RoDH) (9-cis retinol dehydrogenase) (9cRDH) (Short chain dehydrogenase/reductase family 9C member 5)	RDH5 HSD17B9 RDH1 SDR9C5	318	SUBCELLULAR LOCATION: Endoplasmic reticulum membrane {ECO:0000269|PubMed:11675386}; Multi-pass membrane protein {ECO:0000255}; Lumenal side {ECO:0000269|PubMed:11675386}.	1.46	2.62	2.25
MGI:1919802	Q8BTX9	Inactive hydroxysteroid dehydrogenase-like protein 1	Hsdl1	330	SUBCELLULAR LOCATION: Mitochondrion {ECO:0000250}.	1.47	2.94	3.01	HGNC:16475	Q3SXM5	Inactive hydroxysteroid dehydrogenase-like protein 1 (Short chain dehydrogenase/reductase family 12C member 3)	HSDL1 SDR12C3	330	SUBCELLULAR LOCATION: Mitochondrion {ECO:0000269|PubMed:19026618}.	1.46	2.94	3.01
MGI:2387153	Q8K4P1	Neuropeptide B (Preproprotein L7) (mPPL7) [Cleaved into: Neuropeptide B-29 (NPB29) (L7C)]	Npb	119	SUBCELLULAR LOCATION: Secreted.	2.68	3.25	3.04	HGNC:30099	Q8NG41	Neuropeptide B (Preproprotein L7) (hPPL7) [Cleaved into: Neuropeptide B-23 (NPB23) (hL7); Neuropeptide B-29 (NPB29) (hL7C)]	NPB PPL7 PPNPB	125	SUBCELLULAR LOCATION: Secreted.	1.46	2.97	2.93
MGI:1916023	Q80YV2	Zinc finger C3HC-type protein 1 (Nuclear-interacting partner of ALK) (mNIPA) (Nuclear-interacting partner of anaplastic lymphoma kinase)	Zc3hc1 Nipa	501	SUBCELLULAR LOCATION: Nucleus {ECO:0000250|UniProtKB:Q86WB0}. Nucleus envelope {ECO:0000250|UniProtKB:Q86WB0}. Note=Resident of the nuclear basket (NB). Occurs at the nuclear envelopes (NE) of all TPR-containing cell types, including proliferating and non-dividing, terminally differentiated cells of different morphogenetic origin. {ECO:0000250|UniProtKB:Q86WB0}.	2.59	4.55	4.82	HGNC:29913	Q86WB0	Zinc finger C3HC-type protein 1 (Nuclear-interacting partner of ALK) (hNIPA) (Nuclear-interacting partner of anaplastic lymphoma kinase)	ZC3HC1 NIPA HSPC216	502	SUBCELLULAR LOCATION: Nucleus {ECO:0000269|PubMed:12748172}. Nucleus envelope {ECO:0000269|PubMed:34440706}. Note=Resident of the nuclear basket (NB) (PubMed:34440706). Occurs at the nuclear envelopes (NE) of all TPR-containing cell types, including proliferating and non-dividing, terminally differentiated cells of different morphogenetic origin (PubMed:34440706). {ECO:0000269|PubMed:34440706}.	1.46	4.74	4.68
MGI:1098590	Q61212	Neuropeptide Y receptor type 6 (NPY6-R) (Pancreatic polypeptide receptor 2) (PP2)	Npy6r Npy5r Ppyr2 Y2b	371	SUBCELLULAR LOCATION: Cell membrane; Multi-pass membrane protein.	2.53	4.86	3.14	HGNC:7959	Q99463	Putative neuropeptide Y receptor type 6 (NPY6-R) (NPY Y1-like receptor) (Putative pancreatic polypeptide receptor 2) (PP2)	NPY6R NPY1RL Y2B	290	SUBCELLULAR LOCATION: Membrane {ECO:0000305}; Multi-pass membrane protein {ECO:0000305}.	1.46	5.06	3.28
MGI:88464	P25318	Collagen alpha-2(VIII) chain (Endothelial collagen)	Col8a2	699	SUBCELLULAR LOCATION: Secreted, extracellular space, extracellular matrix, basement membrane.	1.47	2.9	2.79	HGNC:2216	P25067	Collagen alpha-2(VIII) chain (Endothelial collagen)	COL8A2	703	SUBCELLULAR LOCATION: Secreted, extracellular space, extracellular matrix, basement membrane.	1.47	3.02	3.19
MGI:2685256	Q3UUE9	Protein ANKUB1 (Ankyrin repeat and ubiquitin domain-containing 1)	Ankub1 Gm410	192		2.69	3.21	2.37	HGNC:29642	A6NFN9	Protein ANKUB1 (Ankyrin repeat and ubiquitin domain-containing 1)	ANKUB1 C3orf16	502		1.47	3.44	2.54
MGI:102707	P52801	Ephrin-A2 (CEK7-ligand) (CEK7-L) (ELF-1) (EPH-related receptor tyrosine kinase ligand 6) (LERK-6)	Efna2 Elf1 Epl6 Eplg6 Lerk6	209	SUBCELLULAR LOCATION: Cell membrane {ECO:0000305}; Lipid-anchor, GPI-anchor {ECO:0000305}.	1.51	3.24	3.08	HGNC:3222	O43921	Ephrin-A2 (EPH-related receptor tyrosine kinase ligand 6) (LERK-6) (HEK7 ligand) (HEK7-L)	EFNA2 EPLG6 LERK6	213	SUBCELLULAR LOCATION: Cell membrane {ECO:0000305}; Lipid-anchor, GPI-anchor {ECO:0000305}.	1.47	2.9	3.02
MGI:2446239	Q8K1B9	Polypeptide N-acetylgalactosaminyltransferase 18 (EC 2.4.1.41) (Polypeptide GalNAc transferase 18) (GalNAc-T18) (Polypeptide GalNAc transferase-like protein 4) (GalNAc-T-like protein 4) (pp-GaNTase-like protein 4) (Polypeptide N-acetylgalactosaminyltransferase-like protein 4) (Protein-UDP acetylgalactosaminyltransferase-like protein 4) (UDP-GalNAc:polypeptide N-acetylgalactosaminyltransferase-lik…	Galnt18 Galntl4	622	SUBCELLULAR LOCATION: Golgi apparatus membrane {ECO:0000250}; Single-pass type II membrane protein {ECO:0000250}.	1.48	3.43	3.33	HGNC:30488	Q6P9A2	Polypeptide N-acetylgalactosaminyltransferase 18 (EC 2.4.1.41) (Polypeptide GalNAc transferase 18) (GalNAc-T18) (Polypeptide GalNAc transferase-like protein 4) (GalNAc-T-like protein 4) (pp-GaNTase-like protein 4) (Polypeptide N-acetylgalactosaminyltransferase-like protein 4) (Protein-UDP acetylgalactosaminyltransferase-like protein 4) (UDP-GalNAc:polypeptide N-acetylgalactosaminyltransferase-lik…	GALNT18 GALNTL4	607	SUBCELLULAR LOCATION: Golgi apparatus membrane {ECO:0000250}; Single-pass type II membrane protein {ECO:0000250}.	1.47	3.43	3.33
MGI:1344413	Q3URQ0	Testis-expressed protein 10	Tex10	928	SUBCELLULAR LOCATION: Nucleus, nucleolus {ECO:0000250|UniProtKB:Q9NXF1}. Nucleus, nucleoplasm {ECO:0000269|PubMed:22872859}. Cytoplasm {ECO:0000269|PubMed:22872859}. Note=Mainly found in the nucleoplasm, with low levels detected in the cytoplasmic and chromatin fractions. {ECO:0000269|PubMed:22872859}.	1.65	4.64	4.68	HGNC:25988	Q9NXF1	Testis-expressed protein 10	TEX10 L18 Nbla10363	929	SUBCELLULAR LOCATION: Nucleus, nucleoplasm {ECO:0000250|UniProtKB:Q3URQ0}. Cytoplasm {ECO:0000250|UniProtKB:Q3URQ0}. Nucleus, nucleolus {ECO:0000269|PubMed:12429849, ECO:0000269|PubMed:21326211}. Note=Mainly found in the nucleoplasm, with low levels detected in the cytoplasmic and chromatin fractions. {ECO:0000250|UniProtKB:Q3URQ0}.	1.47	4.5	5.08
MGI:2137642	Q91ZR2	Sorting nexin-18 (Sorting nexin-associated Golgi protein 1)	Snx18 Snag1	614	SUBCELLULAR LOCATION: Endomembrane system {ECO:0000250|UniProtKB:Q96RF0}; Peripheral membrane protein {ECO:0000250|UniProtKB:Q96RF0}; Cytoplasmic side {ECO:0000250|UniProtKB:Q96RF0}. Endosome membrane {ECO:0000250|UniProtKB:Q96RF0}; Peripheral membrane protein {ECO:0000250|UniProtKB:Q96RF0}; Cytoplasmic side {ECO:0000250|UniProtKB:Q96RF0}. Recycling endosome membrane {ECO:0000250|UniProtKB:Q96RF0…	2.37	4.83	4.81	HGNC:19245	Q96RF0	Sorting nexin-18 (SH3 and PX domain-containing protein 3B)	SNX18 SH3PXD3B	628	SUBCELLULAR LOCATION: Endomembrane system {ECO:0000269|PubMed:22718350}; Peripheral membrane protein {ECO:0000269|PubMed:18411244}; Cytoplasmic side {ECO:0000269|PubMed:18411244}. Endosome membrane {ECO:0000269|PubMed:29437695}; Peripheral membrane protein {ECO:0000269|PubMed:18411244}; Cytoplasmic side {ECO:0000269|PubMed:18411244}. Recycling endosome membrane {ECO:0000269|PubMed:29437695}; Peri…	1.47	4.81	4.81
MGI:1922802	Q6TCG2	Membrane progesterone receptor epsilon (mPR epsilon) (Membrane progesterone P4 receptor epsilon) (Membrane progestin receptor epsilon) (Progesterone and adipoQ receptor family member 9) (Progestin and adipoQ receptor family member 9) (Progestin and adipoQ receptor family member IX)	Paqr9	375	SUBCELLULAR LOCATION: Cell membrane {ECO:0000250|UniProtKB:Q6ZVX9}; Multi-pass membrane protein {ECO:0000255}.	1.6	5.15	4.49	HGNC:30131	Q6ZVX9	Membrane progestin receptor epsilon (mPR epsilon) (Membrane progesterone P4 receptor epsilon) (Membrane progesterone receptor epsilon) (Progesterone and adipoQ receptor family member 9) (Progestin and adipoQ receptor family member 9) (Progestin and adipoQ receptor family member IX)	PAQR9	377	SUBCELLULAR LOCATION: Cell membrane {ECO:0000269|PubMed:23161870}; Multi-pass membrane protein {ECO:0000255}.	1.47	5.23	4.72
MGI:1336189	Q9Z1L4	Retinoschisin (X-linked juvenile retinoschisis protein homolog)	Rs1 Rs1h Xlrs1	224	SUBCELLULAR LOCATION: Secreted {ECO:0000250|UniProtKB:O15537}. Cell membrane {ECO:0000269|PubMed:17325137, ECO:0000305|PubMed:20677810}; Peripheral membrane protein {ECO:0000269|PubMed:17325137, ECO:0000269|PubMed:20677810}; Extracellular side {ECO:0000269|PubMed:17325137, ECO:0000305|PubMed:20677810}. Note=Binds to phosphatidylserine-containing lipid membranes and embeds itself partially into th…	1.53	2.65	2.6	HGNC:10457	O15537	Retinoschisin (X-linked juvenile retinoschisis protein)	RS1 XLRS1	224	SUBCELLULAR LOCATION: Secreted {ECO:0000269|PubMed:10915776, ECO:0000269|PubMed:19849666, ECO:0000269|PubMed:26812435}. Cell membrane {ECO:0000250|UniProtKB:Q9Z1L4}; Peripheral membrane protein {ECO:0000250|UniProtKB:Q9Z1L4}; Extracellular side {ECO:0000250|UniProtKB:Q9Z1L4}. Note=Binds to phosphatidylserine-containing lipid membranes and embeds itself partially into the lipid bilayer. Lipid-bind…	1.48	2.68	2.75
MGI:1306798	Q9JHA8	von Willebrand factor A domain-containing protein 7 (Protein G7c)	Vwa7 D17h6s56e-3 G7c	891	SUBCELLULAR LOCATION: Secreted {ECO:0000305}.	1.63	3.22	3.12	HGNC:13939	Q9Y334	von Willebrand factor A domain-containing protein 7 (Protein G7c)	VWA7 C6orf27 G7C NG37	891	SUBCELLULAR LOCATION: Secreted {ECO:0000305}.	1.48	3.8	3.34
MGI:1915309	P58021	Transmembrane 9 superfamily member 2	Tm9sf2	662	SUBCELLULAR LOCATION: Endosome membrane {ECO:0000250|UniProtKB:Q99805}; Multi-pass membrane protein {ECO:0000255}. Golgi outpost {ECO:0000250|UniProtKB:Q66HG5}. Cytoplasm, cytoskeleton, microtubule organizing center {ECO:0000250|UniProtKB:Q66HG5}. Note=Localizes to the postsynaptic Golgi apparatus region, also named Golgi outpost, which shapes dendrite morphology by functioning as sites of acentr…	1.48	3.41	3.73	HGNC:11865	Q99805	Transmembrane 9 superfamily member 2 (p76)	TM9SF2	663	SUBCELLULAR LOCATION: Endosome membrane {ECO:0000305|PubMed:9729438}; Multi-pass membrane protein {ECO:0000255}. Golgi outpost {ECO:0000250|UniProtKB:Q66HG5}. Cytoplasm, cytoskeleton, microtubule organizing center {ECO:0000250|UniProtKB:Q66HG5}. Note=Localizes to the postsynaptic Golgi apparatus region, also named Golgi outpost, which shapes dendrite morphology by functioning as sites of acentros…	1.48	3.12	3.23
MGI:3041257	Q6ZWX0	PAT complex subunit Asterix (Protein WDR83OS homolog) (Protein associated with the ER translocon of 10kDa) (PAT-10) (PAT10)	Wdr83os	106	SUBCELLULAR LOCATION: Endoplasmic reticulum membrane {ECO:0000250|UniProtKB:Q9Y284}; Multi-pass membrane protein {ECO:0000250|UniProtKB:Q9Y284}.	1.48	4.74	5.43	HGNC:30203	Q9Y284	PAT complex subunit Asterix (Protein associated with the ER translocon of 10kDa) (PAT-10) (PAT10) (WD repeat domain 83 opposite strand) (WDR83 opposite strand)	WDR83OS C19orf56 CGI-140 My006 PTD008	106	SUBCELLULAR LOCATION: Endoplasmic reticulum membrane {ECO:0000269|PubMed:12475939, ECO:0000269|PubMed:32814900, ECO:0000269|PubMed:36261522}; Multi-pass membrane protein {ECO:0000305|PubMed:12475939}.	1.48	4.74	5.43
MGI:1306826	Q9QUR8	Semaphorin-7A (Semaphorin-K1) (Sema K1) (Semaphorin-L) (Sema L) (CD antigen CD108)	Sema7a Cd108 Semal Semk1	664	SUBCELLULAR LOCATION: Cell membrane {ECO:0000269|PubMed:17377534}; Lipid-anchor, GPI-anchor {ECO:0000269|PubMed:17377534}; Extracellular side {ECO:0000269|PubMed:17377534}.	1.46	4.99	5.09	HGNC:10741	O75326	Semaphorin-7A (CDw108) (JMH blood group antigen) (John-Milton-Hargen human blood group Ag) (Semaphorin-K1) (Sema K1) (Semaphorin-L) (Sema L) (CD antigen CD108)	SEMA7A CD108 SEMAL	666	SUBCELLULAR LOCATION: Cell membrane {ECO:0000269|PubMed:10201933, ECO:0000269|PubMed:17671519, ECO:0000269|PubMed:9712866}; Lipid-anchor, GPI-anchor {ECO:0000269|PubMed:10201933, ECO:0000269|PubMed:17671519, ECO:0000269|PubMed:9712866}; Extracellular side {ECO:0000269|PubMed:10201933, ECO:0000269|PubMed:17671519, ECO:0000269|PubMed:9712866}. Note=Detected in a punctate pattern on the cell membran…	1.48	5.25	5.36
MGI:1347075	Q9EPN1	Neurobeachin (Lysosomal-trafficking regulator 2)	Nbea Lyst2	2936	SUBCELLULAR LOCATION: Membrane {ECO:0000269|PubMed:11102458}; Peripheral membrane protein {ECO:0000269|PubMed:11102458}. Endomembrane system {ECO:0000269|PubMed:11102458}; Peripheral membrane protein {ECO:0000269|PubMed:11102458}. Postsynaptic cell membrane {ECO:0000269|PubMed:11102458}; Peripheral membrane protein {ECO:0000269|PubMed:11102458}. Note=Associated with pleomorphic tubulovesicular en…	1.48	5.05	5.05	HGNC:7648	Q8NFP9	Neurobeachin (Lysosomal-trafficking regulator 2) (Protein BCL8B)	NBEA BCL8B KIAA1544 LYST2	2946	SUBCELLULAR LOCATION: Cytoplasm {ECO:0000250}. Membrane {ECO:0000250}; Peripheral membrane protein {ECO:0000250}.	1.48	5.17	4.78
MGI:98737	P35441	Thrombospondin-1 (Glycoprotein G)	Thbs1 Tsp1	1170	SUBCELLULAR LOCATION: Secreted {ECO:0000250|UniProtKB:P07996}. Cell surface {ECO:0000250|UniProtKB:P07996}. Secreted, extracellular space, extracellular matrix {ECO:0000250|UniProtKB:P07996}. Endoplasmic reticulum {ECO:0000269|PubMed:22682248}. Sarcoplasmic reticulum {ECO:0000269|PubMed:22682248}. Note=Secreted by thrombin-activated platelets and binds to the cell surface in the presence of extra…	1.62	2.7	2.47	HGNC:11785	P07996	Thrombospondin-1 (Glycoprotein G)	THBS1 TSP TSP1	1170	SUBCELLULAR LOCATION: Secreted {ECO:0000269|PubMed:101549, ECO:0000269|PubMed:14568985, ECO:0000269|PubMed:6777381}. Cell surface {ECO:0000269|PubMed:6777381}. Secreted, extracellular space, extracellular matrix {ECO:0000269|PubMed:18285447, ECO:0000269|PubMed:6341993}. Endoplasmic reticulum {ECO:0000250|UniProtKB:P35441}. Sarcoplasmic reticulum {ECO:0000250|UniProtKB:P35441}. Note=Secreted by th…	1.49	2.32	2.88
MGI:1914362	Q9ESS2	Fibroblast growth factor 22 (FGF-22)	Fgf22	162	SUBCELLULAR LOCATION: Secreted {ECO:0000305}.	1.84	3.23	3.22	HGNC:3679	Q9HCT0	Fibroblast growth factor 22 (FGF-22)	FGF22 UNQ2500/PRO5800	170	SUBCELLULAR LOCATION: Secreted {ECO:0000305}.	1.49	2.49	2.06
MGI:1917330	B2RTN2	Immunoglobulin superfamily member 23	Igsf23	239	SUBCELLULAR LOCATION: Cell membrane {ECO:0000250|UniProtKB:A1L1A6}; Single-pass membrane protein {ECO:0000255}.	2.03	3.36	2.16	HGNC:40040	A1L1A6	Immunoglobulin superfamily member 23	IGSF23	192	SUBCELLULAR LOCATION: Cell membrane {ECO:0000269|PubMed:31560140}; Single-pass membrane protein {ECO:0000255}.	1.49	4.75	2.4
MGI:1321404	O88188	Lymphocyte antigen 86 (Ly-86) (Protein MD-1)	Ly86 Md1	162	SUBCELLULAR LOCATION: Secreted, extracellular space. Note=Associated with CD180 at the cell surface.	2.14	3.94	2.34	HGNC:16837	O95711	Lymphocyte antigen 86 (Ly-86) (Protein MD-1)	LY86 MD1	162	SUBCELLULAR LOCATION: Secreted, extracellular space. Note=Associated with CD180 at the cell surface.	1.49	2.61	2.95
MGI:1922013	Q9DBU2	N-alpha-acetyltransferase 60 (EC 2.3.1.259) (Histone acetyltransferase type B protein 4) (HAT4) (EC 2.3.1.48) (N-acetyltransferase 15) (N-alpha-acetyltransferase F) (NatF)	Naa60 Nat15	242	SUBCELLULAR LOCATION: Golgi apparatus membrane {ECO:0000250|UniProtKB:Q9H7X0}; Peripheral membrane protein {ECO:0000250|UniProtKB:Q9H7X0}; Cytoplasmic side {ECO:0000250|UniProtKB:Q9H7X0}. Note=Probably forms a intramembrane hairpin-like structure in the membrane. {ECO:0000250|UniProtKB:Q9H7X0}.	1.48	4.3	4.49	HGNC:25875	Q9H7X0	N-alpha-acetyltransferase 60 (hNaa60) (EC 2.3.1.259) (Histone acetyltransferase type B protein 4) (HAT4) (EC 2.3.1.48) (N-acetyltransferase 15) (N-alpha-acetyltransferase F) (NatF)	NAA60 HAT4 NAT15 UNQ2771/PRO7155	242	SUBCELLULAR LOCATION: Golgi apparatus membrane {ECO:0000269|PubMed:21981917, ECO:0000269|PubMed:25732826, ECO:0000269|PubMed:38480682}; Peripheral membrane protein {ECO:0000269|PubMed:25732826}; Cytoplasmic side {ECO:0000269|PubMed:25732826}. Note=Probably forms an intramembrane hairpin-like structure in the membrane. {ECO:0000305|PubMed:25732826}.	1.49	4.3	4.49
MGI:1336974	Q9WVP1	AP-1 complex subunit mu-2 (AP-mu chain family member mu1B) (Adaptor protein complex AP-1 subunit mu-2) (Adaptor-related protein complex 1 subunit mu-2) (Clathrin assembly protein complex 1 mu-2 medium chain 2) (Golgi adaptor HA1/AP1 adaptin mu-2 subunit) (Mu-adaptin 2) (Mu1B-adaptin)	Ap1m2	423	SUBCELLULAR LOCATION: Golgi apparatus. Cytoplasmic vesicle, clathrin-coated vesicle membrane; Peripheral membrane protein; Cytoplasmic side. Note=Component of the coat surrounding the cytoplasmic face of coated vesicles located at the Golgi complex.	1.49	4.3	4.16	HGNC:558	Q9Y6Q5	AP-1 complex subunit mu-2 (AP-mu chain family member mu1B) (Adaptor protein complex AP-1 subunit mu-2) (Adaptor-related protein complex 1 subunit mu-2) (Clathrin assembly protein complex 1 mu-2 medium chain 2) (Golgi adaptor HA1/AP1 adaptin mu-2 subunit) (Mu-adaptin 2) (Mu1B-adaptin)	AP1M2	423	SUBCELLULAR LOCATION: Golgi apparatus. Cytoplasmic vesicle, clathrin-coated vesicle membrane; Peripheral membrane protein; Cytoplasmic side. Note=Component of the coat surrounding the cytoplasmic face of coated vesicles located at the Golgi complex.	1.49	4.3	4.16
MGI:1921637	Q9D4G1	Exosomal polycystin-1-interacting protein (Polycystin-1-interacting protein 1)	Epcip	230	SUBCELLULAR LOCATION: Vesicle {ECO:0000250|UniProtKB:Q9NYP8}. Secreted, extracellular exosome {ECO:0000250|UniProtKB:Q9NYP8}. Note=Detected on migrasomes and on extracellular exosomes in blood and urine. {ECO:0000250|UniProtKB:Q9NYP8}.	1.56	5.06	2.76	HGNC:1305	Q9NYP8	Exosomal polycystin-1-interacting protein (B37) (Polycystin-1-interacting protein 1)	EPCIP C21orf120 C21orf62 CU062	219	SUBCELLULAR LOCATION: Vesicle {ECO:0000269|PubMed:37681898}. Secreted, extracellular exosome {ECO:0000269|PubMed:37681898}. Note=Detected on migrasomes and on extracellular exosomes in blood and urine. {ECO:0000269|PubMed:37681898}.	1.49	2.97	2.97
MGI:2143424	Q8BW41	Protein O-linked-mannose beta-1,4-N-acetylglucosaminyltransferase 2 (POMGnT2) (EC 2.4.1.312) (Extracellular O-linked N-acetylglucosamine transferase-like) (Glycosyltransferase-like domain-containing protein 2)	Pomgnt2 Ago61 Eogtl Gtdc2	580	SUBCELLULAR LOCATION: Endoplasmic reticulum membrane {ECO:0000250|UniProtKB:Q8NAT1}; Single-pass type II membrane protein {ECO:0000250|UniProtKB:Q8NAT1}.	1.51	3.15	2.83	HGNC:25902	Q8NAT1	Protein O-linked-mannose beta-1,4-N-acetylglucosaminyltransferase 2 (POMGnT2) (EC 2.4.1.312) (Extracellular O-linked N-acetylglucosamine transferase-like) (Glycosyltransferase-like domain-containing protein 2)	POMGNT2 AGO61 C3orf39 EOGTL GTDC2	580	SUBCELLULAR LOCATION: Endoplasmic reticulum membrane {ECO:0000269|PubMed:23929950, ECO:0000269|PubMed:27066570}; Single-pass type II membrane protein {ECO:0000269|PubMed:23929950}.	1.5	3.15	2.83
MGI:2443098	Q5SZA1	Sodium-dependent phosphate transport protein 3 (Na(+)/PI cotransporter 3) (Sodium/phosphate cotransporter 3) (Solute carrier family 17 member 2)	Slc17a2 Npt3	478	SUBCELLULAR LOCATION: Apical cell membrane {ECO:0000269|PubMed:25972451}; Multi-pass membrane protein {ECO:0000255}.	1.95	3.72	2.72	HGNC:10930	O00624	Sodium-dependent phosphate transport protein 3 (Na(+)/PI cotransporter 3) (Sodium/phosphate cotransporter 3) (Solute carrier family 17 member 2)	SLC17A2 NPT3	439	SUBCELLULAR LOCATION: Apical cell membrane {ECO:0000250|UniProtKB:Q5SZA1}; Multi-pass membrane protein {ECO:0000255}.	1.5	3.39	2.1
MGI:1914292	Q9D0P8	Intraflagellar transport protein 27 homolog (Putative GTP-binding protein RAY-like) (Rab-like protein 4)	Ift27 Rabl4 Rayl	186	SUBCELLULAR LOCATION: Cell projection, cilium {ECO:0000269|PubMed:19253336}. Cytoplasm {ECO:0000269|PubMed:28964737}. Cell projection, cilium, flagellum {ECO:0000269|PubMed:28964737}. Note=Localizes to the sperm flagellum. {ECO:0000269|PubMed:28964737}.	1.81	3.97	3.36	HGNC:18626	Q9BW83	Intraflagellar transport protein 27 homolog (Putative GTP-binding protein RAY-like) (Rab-like protein 4)	IFT27 RABL4 RAYL	186	SUBCELLULAR LOCATION: Cell projection, cilium {ECO:0000269|PubMed:25443296}. Cytoplasm {ECO:0000250|UniProtKB:Q9D0P8}. Cell projection, cilium, flagellum {ECO:0000250|UniProtKB:Q9D0P8}. Note=Localizes to the sperm flagellum. {ECO:0000250|UniProtKB:Q9D0P8}.	1.5	4.2	3.33
MGI:1914917	Q80Y20	tRNA (carboxymethyluridine(34)-5-O)-methyltransferase ALKBH8 (EC 2.1.1.229) (Alkylated DNA repair protein alkB homolog 8) (Alpha-ketoglutarate-dependent dioxygenase ALKBH8) (S-adenosyl-L-methionine-dependent tRNA methyltransferase ALKBH8)	Alkbh8	664	SUBCELLULAR LOCATION: Cytoplasm {ECO:0000250|UniProtKB:Q96BT7}. Nucleus {ECO:0000250|UniProtKB:Q96BT7}. Note=Predominantly cytoplasmic. {ECO:0000250|UniProtKB:Q96BT7}.	1.65	4.56	2.29	HGNC:25189	Q96BT7	tRNA (carboxymethyluridine(34)-5-O)-methyltransferase ALKBH8 (EC 2.1.1.229) (Alkylated DNA repair protein alkB homolog 8) (Alpha-ketoglutarate-dependent dioxygenase ALKBH8) (S-adenosyl-L-methionine-dependent tRNA methyltransferase ALKBH8)	ALKBH8 ABH8	664	SUBCELLULAR LOCATION: Cytoplasm {ECO:0000269|PubMed:17979886, ECO:0000269|PubMed:20308323, ECO:0000269|PubMed:34948388}. Nucleus {ECO:0000269|PubMed:20308323}. Note=Predominantly cytoplasmic. {ECO:0000269|PubMed:20308323}.	1.5	5.1	3.11
MGI:1918957	Q9DC60	UbiA prenyltransferase domain-containing protein 1 (EC 2.5.1.-) (EC 2.5.1.39)	Ubiad1	336	SUBCELLULAR LOCATION: Endoplasmic reticulum membrane {ECO:0000250|UniProtKB:Q9Y5Z9}; Multi-pass membrane protein {ECO:0000255}. Golgi apparatus membrane {ECO:0000250|UniProtKB:Q9Y5Z9}; Multi-pass membrane protein {ECO:0000255}. Mitochondrion membrane {ECO:0000250|UniProtKB:Q9Y5Z9}; Multi-pass membrane protein {ECO:0000255}.	1.81	5.11	5.15	HGNC:30791	Q9Y5Z9	UbiA prenyltransferase domain-containing protein 1 (EC 2.5.1.-) (EC 2.5.1.39) (Transitional epithelial response protein 1)	UBIAD1 TERE1	338	SUBCELLULAR LOCATION: Endoplasmic reticulum membrane {ECO:0000269|PubMed:20953171}; Multi-pass membrane protein {ECO:0000255}. Golgi apparatus membrane {ECO:0000269|PubMed:23374346}; Multi-pass membrane protein {ECO:0000255}. Mitochondrion membrane {ECO:0000269|PubMed:20505825}; Multi-pass membrane protein {ECO:0000255}. Cytoplasm {ECO:0000269|PubMed:11314041}. Nucleus {ECO:0000269|PubMed:1131404…	1.5	4.95	4.96
MGI:106250	Q3UVK0	Endoplasmic reticulum metallopeptidase 1 (EC 3.4.-.-) (Felix-ina)	Ermp1 D19Wsu12e Fxna Kiaa1815	898	SUBCELLULAR LOCATION: Endoplasmic reticulum membrane {ECO:0000250|UniProtKB:Q6UPR8}; Multi-pass membrane protein {ECO:0000255}.	1.35	5.18	3.28	HGNC:23703	Q7Z2K6	Endoplasmic reticulum metallopeptidase 1 (EC 3.4.-.-) (Felix-ina)	ERMP1 FXNA KIAA1815	904	SUBCELLULAR LOCATION: Endoplasmic reticulum membrane {ECO:0000250|UniProtKB:Q6UPR8}; Multi-pass membrane protein {ECO:0000255}.	1.5	5.25	2.97
MGI:1919316	Q8K0E3	Sodium/myo-inositol cotransporter 2 (Na(+)/myo-inositol cotransporter 2) (Sodium-dependent glucose cotransporter) (Sodium/glucose cotransporter KST1) (Sodium/myo-inositol transporter 2) (SMIT2) (Solute carrier family 5 member 11)	Slc5a11 Kst1 Smit2	673	SUBCELLULAR LOCATION: Membrane {ECO:0000250|UniProtKB:Q9Z1F2}; Multi-pass membrane protein {ECO:0000250|UniProtKB:Q9Z1F2}. Apical cell membrane {ECO:0000250|UniProtKB:Q9Z1F2}; Multi-pass membrane protein {ECO:0000250|UniProtKB:Q9Z1F2}. Note=Located on apical membrane of enterocytes (By similarity). Located on membrane of kidney brush border membrane vesicles (BBMVs) and apical membrane of proxima…	1.61	5.18	4.47	HGNC:23091	Q8WWX8	Sodium/myo-inositol cotransporter 2 (Na(+)/myo-inositol cotransporter 2) (Sodium-dependent glucose cotransporter) (Sodium/glucose cotransporter KST1) (Sodium/myo-inositol transporter 2) (SMIT2) (Solute carrier family 5 member 11)	SLC5A11 KST1 SLGTX SMIT2	675	SUBCELLULAR LOCATION: Membrane {ECO:0000305|PubMed:19032932}; Multi-pass membrane protein {ECO:0000255}. Apical cell membrane {ECO:0000250|UniProtKB:Q9Z1F2}; Multi-pass membrane protein {ECO:0000250|UniProtKB:Q9Z1F2}. Note=Located on apical membrane of enterocytes (By similarity). Located on membrane of kidney brush border membrane vesicles (BBMVs) and apical membrane of proximal convoluted tubul…	1.5	5.24	4.22
MGI:97591	P52480	Pyruvate kinase PKM (EC 2.7.1.40) (Pyruvate kinase muscle isozyme) (Threonine-protein kinase PKM2) (EC 2.7.11.1) (Tyrosine-protein kinase PKM2) (EC 2.7.10.2)	Pkm Pk3 Pkm2 Pykm	531	SUBCELLULAR LOCATION: [Isoform M2]: Cytoplasm {ECO:0000250|UniProtKB:P14618}. Nucleus {ECO:0000250|UniProtKB:P14618}. Note=Translocates to the nucleus in response to various signals, such as EGF receptor activation or apoptotic stimuli. Nuclear translocation is promoted by acetylation by EP300. Deacetylation by SIRT6 promotes its nuclear export in a process dependent of XPO4, thereby suppressing …	1.5	5.22	4.55	HGNC:9021	P14618	Pyruvate kinase PKM (EC 2.7.1.40) (Cytosolic thyroid hormone-binding protein) (CTHBP) (Opa-interacting protein 3) (OIP-3) (Pyruvate kinase 2/3) (Pyruvate kinase muscle isozyme) (Threonine-protein kinase PKM2) (EC 2.7.11.1) (Thyroid hormone-binding protein 1) (THBP1) (Tumor M2-PK) (Tyrosine-protein kinase PKM2) (EC 2.7.10.2) (p58)	PKM OIP3 PK2 PK3 PKM2	531	SUBCELLULAR LOCATION: [Isoform M2]: Cytoplasm {ECO:0000269|PubMed:25263439, ECO:0000269|PubMed:26787900, ECO:0000269|PubMed:27573352, ECO:0000269|PubMed:32268273}. Nucleus {ECO:0000269|PubMed:17308100, ECO:0000269|PubMed:18191611, ECO:0000269|PubMed:22056988, ECO:0000269|PubMed:22901803, ECO:0000269|PubMed:24120661, ECO:0000269|PubMed:26787900, ECO:0000269|PubMed:27573352, ECO:0000269|PubMed:3226…	1.5	5.32	5.13
MGI:1915666	Q8VCK7	Syncollin	Sycn	134	SUBCELLULAR LOCATION: Zymogen granule membrane {ECO:0000250|UniProtKB:O35775}; Peripheral membrane protein {ECO:0000250|UniProtKB:O35775}; Lumenal side {ECO:0000250|UniProtKB:O35775}. Zymogen granule lumen {ECO:0000250|UniProtKB:O35775}. Note=Associated in a cholesterol-dependent manner with lipid rafts of zymogen granule membranes. {ECO:0000250|UniProtKB:O35775}.	2.01	2.39	2.35	HGNC:18442	Q0VAF6	Syncollin (Insulin synthesis-associated protein 1)	SYCN INSSA1 SYL	134	SUBCELLULAR LOCATION: Zymogen granule membrane {ECO:0000250|UniProtKB:O35775}; Peripheral membrane protein {ECO:0000250|UniProtKB:O35775}; Lumenal side {ECO:0000250|UniProtKB:O35775}. Zymogen granule lumen {ECO:0000250|UniProtKB:O35775}. Note=Associated in a cholesterol-dependent manner with lipid rafts of zymogen granule membranes. {ECO:0000250|UniProtKB:O35775}.	1.51	2.84	3.01
MGI:107285	P49935	Pro-cathepsin H (Cathepsin B3) (Cathepsin BA) [Cleaved into: Cathepsin H mini chain; Cathepsin H (EC 3.4.22.16); Cathepsin H heavy chain; Cathepsin H light chain]	Ctsh	333	SUBCELLULAR LOCATION: Lysosome.	1.73	2.54	2.47	HGNC:2535	P09668	Pro-cathepsin H [Cleaved into: Cathepsin H mini chain; Cathepsin H (EC 3.4.22.16); Cathepsin H heavy chain; Cathepsin H light chain]	CTSH CPSB	335	SUBCELLULAR LOCATION: Lysosome.	1.51	2.86	2.47
MGI:1340026	P33435	Collagenase 3 (EC 3.4.24.-) (Matrix metalloproteinase-13) (MMP-13)	Mmp13	472	SUBCELLULAR LOCATION: Secreted, extracellular space, extracellular matrix {ECO:0000305}. Secreted.	1.56	2.63	2.68	HGNC:7159	P45452	Collagenase 3 (EC 3.4.24.-) (Matrix metalloproteinase-13) (MMP-13)	MMP13	471	SUBCELLULAR LOCATION: Secreted, extracellular space, extracellular matrix {ECO:0000305|PubMed:8576151}. Secreted {ECO:0000269|PubMed:8576151}.	1.51	2.28	2.12
MGI:1196345	Q9D1E8	1-acyl-sn-glycerol-3-phosphate acyltransferase epsilon (EC 2.3.1.51) (1-acylglycerol-3-phosphate O-acyltransferase 5) (1-AGP acyltransferase 5) (1-AGPAT 5) (Lysophosphatidic acid acyltransferase epsilon) (LPAAT-epsilon)	Agpat5 D8Ertd319e	365	SUBCELLULAR LOCATION: Endoplasmic reticulum membrane {ECO:0000250|UniProtKB:Q9NUQ2}; Multi-pass membrane protein {ECO:0000255}. Nucleus envelope {ECO:0000250|UniProtKB:Q9NUQ2}. Mitochondrion {ECO:0000250|UniProtKB:Q9NUQ2}.	1.65	2.93	2.85	HGNC:20886	Q9NUQ2	1-acyl-sn-glycerol-3-phosphate acyltransferase epsilon (EC 2.3.1.51) (1-acylglycerol-3-phosphate O-acyltransferase 5) (1-AGP acyltransferase 5) (1-AGPAT 5) (Lysophosphatidic acid acyltransferase epsilon) (LPAAT-epsilon)	AGPAT5	364	SUBCELLULAR LOCATION: Endoplasmic reticulum membrane {ECO:0000269|PubMed:21173190}; Multi-pass membrane protein {ECO:0000255}. Nucleus envelope {ECO:0000269|PubMed:21173190}. Mitochondrion {ECO:0000269|PubMed:21173190}.	1.51	2.94	2.85
MGI:1921337	Q91WN3	Solute carrier family 7 member 13 (Sodium-independent aspartate/glutamate transporter 1) (X-amino acid transporter 2)	Slc7a13 Agt1 Xat2	478	SUBCELLULAR LOCATION: Apical cell membrane {ECO:0000269|PubMed:26739563}; Multi-pass membrane protein {ECO:0000255}.	2.45	3.59	3.53	HGNC:23092	Q8TCU3	Solute carrier family 7 member 13 (Sodium-independent aspartate/glutamate transporter 1) (X-amino acid transporter 2)	SLC7A13 AGT1 XAT2	470	SUBCELLULAR LOCATION: Apical cell membrane {ECO:0000250|UniProtKB:Q91WN3}; Multi-pass membrane protein {ECO:0000255}.	1.51	2.76	2.8
MGI:1342274	Q9WVD5	Mitochondrial ornithine transporter 1 (Solute carrier family 25 member 15)	Slc25a15 Ornt1	301	SUBCELLULAR LOCATION: Mitochondrion inner membrane {ECO:0000250|UniProtKB:Q12375}; Multi-pass membrane protein {ECO:0000255}. Mitochondrion membrane {ECO:0000250|UniProtKB:A0A0G2K309}; Multi-pass membrane protein {ECO:0000255}.	1.63	4.71	2.28	HGNC:10985	Q9Y619	Mitochondrial ornithine transporter 1 (Solute carrier family 25 member 15)	SLC25A15 ORC1 ORNT1 SP1855	301	SUBCELLULAR LOCATION: Mitochondrion inner membrane {ECO:0000250|UniProtKB:Q12375}; Multi-pass membrane protein {ECO:0000255}. Mitochondrion membrane {ECO:0000269|PubMed:10369256}; Multi-pass membrane protein {ECO:0000255}.	1.51	4.71	2.28
MGI:1859980	Q63ZV0	Insulinoma-associated protein 1 (Zinc finger protein IA-1)	Insm1 Ia1	521	SUBCELLULAR LOCATION: Nucleus {ECO:0000269|PubMed:12079283, ECO:0000269|PubMed:24227653}.	1.51	4.89	3.85	HGNC:6090	Q01101	Insulinoma-associated protein 1 (Zinc finger protein IA-1)	INSM1 IA1	510	SUBCELLULAR LOCATION: Nucleus {ECO:0000250|UniProtKB:Q63ZV0}.	1.51	4.89	3.85
MGI:107168	O70126	Aurora kinase B (EC 2.7.11.1) (Aurora 1) (Aurora- and IPL1-like midbody-associated protein 1) (Aurora/IPL1-related kinase 2) (ARK-2) (Aurora-related kinase 2) (STK-1) (Serine/threonine-protein kinase 12) (Serine/threonine-protein kinase 5) (Serine/threonine-protein kinase aurora-B)	Aurkb Aik2 Aim1 Airk2 Ark2 Stk1 Stk12 Stk5	345	SUBCELLULAR LOCATION: Nucleus {ECO:0000250|UniProtKB:Q96GD4}. Chromosome {ECO:0000250|UniProtKB:Q96GD4}. Chromosome, centromere {ECO:0000250|UniProtKB:Q96GD4}. Chromosome, centromere, kinetochore {ECO:0000250|UniProtKB:Q96GD4}. Cytoplasm, cytoskeleton, spindle {ECO:0000250|UniProtKB:Q96GD4}. Midbody {ECO:0000250|UniProtKB:Q96GD4}. Note=Localizes on chromosome arms and inner centromeres from proph…	2.05	4.97	4.99	HGNC:11390	Q96GD4	Aurora kinase B (EC 2.7.11.1) (Aurora 1) (Aurora- and IPL1-like midbody-associated protein 1) (AIM-1) (Aurora/IPL1-related kinase 2) (ARK-2) (Aurora-related kinase 2) (STK-1) (Serine/threonine-protein kinase 12) (Serine/threonine-protein kinase 5) (Serine/threonine-protein kinase aurora-B)	AURKB AIK2 AIM1 AIRK2 ARK2 STK1 STK12 STK5	344	SUBCELLULAR LOCATION: Nucleus {ECO:0000269|PubMed:20959462}. Chromosome {ECO:0000269|PubMed:20929775}. Chromosome, centromere {ECO:0000269|PubMed:11756469, ECO:0000269|PubMed:12925766, ECO:0000269|PubMed:20929775}. Chromosome, centromere, kinetochore {ECO:0000269|PubMed:26829474}. Cytoplasm, cytoskeleton, spindle {ECO:0000269|PubMed:11516652, ECO:0000269|PubMed:12458200, ECO:0000269|PubMed:129257…	1.51	4.93	4.92
MGI:1919131	Q9D7N9	Adipocyte plasma membrane-associated protein (Protein DD16)	Apmap	415	SUBCELLULAR LOCATION: Membrane {ECO:0000250}; Single-pass type II membrane protein {ECO:0000250}.	1.53	5.2	5.16	HGNC:13238	Q9HDC9	Adipocyte plasma membrane-associated protein (Protein BSCv)	APMAP C20orf3 UNQ1869/PRO4305	416	SUBCELLULAR LOCATION: Membrane {ECO:0000269|PubMed:18513186}; Single-pass type II membrane protein {ECO:0000269|PubMed:18513186}.	1.51	5.18	5.21
MGI:2677164	P61364	Osteocrin (Musclin) [Cleaved into: Processed Osteocrin]	Ostn	130	SUBCELLULAR LOCATION: Secreted {ECO:0000269|PubMed:14523025, ECO:0000269|PubMed:15044443, ECO:0000269|PubMed:26668395}.	1.55	2.77	2.93	HGNC:29961	P61366	Osteocrin (Musclin) [Cleaved into: Processed Osteocrin]	OSTN	133	SUBCELLULAR LOCATION: Secreted {ECO:0000269|PubMed:14523025}.	1.52	2.68	2.94
MGI:1889286	Q9JHG0	Cerebellin-3	Cbln3	197	SUBCELLULAR LOCATION: Endoplasmic reticulum. Golgi apparatus, cis-Golgi network. Secreted. Synapse. Note=In the absence of CBLN1, remains in the endoplasmic reticulum/cis-Golgi apparatus. Partial secretion depends on an association with CBLN1 and maybe CBLN4, but not on CBLN2.	1.52	2.85	2.87	HGNC:20146	Q6UW01	Cerebellin-3	CBLN3 UNQ755/PRO1486	205	SUBCELLULAR LOCATION: Endoplasmic reticulum {ECO:0000250}. Golgi apparatus, cis-Golgi network {ECO:0000250}. Secreted {ECO:0000250}. Synapse {ECO:0000250}. Note=In the absence of CBLN1, remains in the endoplasmic reticulum/cis-Golgi apparatus. Partial secretion depends on an association with CBLN1 and maybe CBLN4, but not on CBLN2 (By similarity). {ECO:0000250}.	1.52	2.32	2.47
MGI:1918604	Q9JHB4	WD repeat-containing protein 31 (Spermatid WD repeat-containing protein) (spWD)	Wdr31	367		1.4	2.86	2.64	HGNC:21421	Q8NA23	WD repeat-containing protein 31	WDR31	367		1.52	2.63	2.72
MGI:1342276	Q9D1H9	Microfibril-associated glycoprotein 4	Mfap4	257	SUBCELLULAR LOCATION: Secreted, extracellular space, extracellular matrix {ECO:0000250|UniProtKB:P55083}.	1.52	2.89	2.48	HGNC:7035	P55083	Microfibril-associated glycoprotein 4	MFAP4	255	SUBCELLULAR LOCATION: Secreted, extracellular space, extracellular matrix {ECO:0000269|PubMed:26601954}.	1.52	2.3	2.13
MGI:1919083	P61963	DDB1- and CUL4-associated factor 7 (WD repeat-containing protein 68) (WD repeat-containing protein An11 homolog)	Dcaf7 Han11 Wdr68	342	SUBCELLULAR LOCATION: Cytoplasm {ECO:0000305}. Nucleus {ECO:0000250}. Note=Overexpression of DIAHP1 or active RHOA causes translocation from the nucleus to cytoplasm.	1.52	3.76	3.9	HGNC:30915	P61962	DDB1- and CUL4-associated factor 7 (WD repeat-containing protein 68) (WD repeat-containing protein An11 homolog)	DCAF7 HAN11 WDR68	342	SUBCELLULAR LOCATION: Cytoplasm. Nucleus. Note=Overexpression of DIAHP1 or active RHOA causes translocation from the nucleus to cytoplasm.	1.52	3.76	3.9
MGI:2654070	Q811W0	Transcription factor SOX-21	Sox21	276	SUBCELLULAR LOCATION: Nucleus {ECO:0000255|PROSITE-ProRule:PRU00267}.	1.52	4.42	4.42	HGNC:11197	Q9Y651	Transcription factor SOX-21 (SOX-A)	SOX21 SOX25 SOXA	276	SUBCELLULAR LOCATION: Nucleus {ECO:0000255|PROSITE-ProRule:PRU00267}.	1.52	4.42	4.42
MGI:102724	Q64514	Tripeptidyl-peptidase 2 (TPP-2) (EC 3.4.14.10) (Tripeptidyl aminopeptidase) (Tripeptidyl-peptidase II) (TPP-II)	Tpp2	1262	SUBCELLULAR LOCATION: Cytoplasm {ECO:0000269|PubMed:19747897}. Nucleus {ECO:0000269|PubMed:19747897}. Note=Translocates to the nucleus in response to gamma-irradiation.	1.52	4.99	5.16	HGNC:12016	P29144	Tripeptidyl-peptidase 2 (TPP-2) (EC 3.4.14.10) (Tripeptidyl aminopeptidase) (Tripeptidyl-peptidase II) (TPP-II)	TPP2	1249	SUBCELLULAR LOCATION: Cytoplasm {ECO:0000269|PubMed:19747897}. Nucleus {ECO:0000269|PubMed:19747897}. Note=Translocates to the nucleus in response to gamma-irradiation.	1.52	4.97	5.12
MGI:88399	P32211	Muscarinic acetylcholine receptor M4 (Mm4 mAChR)	Chrm4 Chrm-4	479	SUBCELLULAR LOCATION: Cell membrane; Multi-pass membrane protein. Postsynaptic cell membrane; Multi-pass membrane protein.	1.52	5.06	4.83	HGNC:1953	P08173	Muscarinic acetylcholine receptor M4	CHRM4	479	SUBCELLULAR LOCATION: Cell membrane; Multi-pass membrane protein. Postsynaptic cell membrane; Multi-pass membrane protein.	1.52	5.04	4.89
MGI:2388365	Q80SX5	Proton channel OTOP2 (Otopetrin-2)	Otop2	563	SUBCELLULAR LOCATION: Cell membrane {ECO:0000250|UniProtKB:Q80VM9}; Multi-pass membrane protein {ECO:0000255}.	1.52	5.09	5.13	HGNC:19657	Q7RTS6	Proton channel OTOP2 (Otopetrin-2)	OTOP2	562	SUBCELLULAR LOCATION: Cell membrane {ECO:0000250|UniProtKB:Q80VM9}; Multi-pass membrane protein {ECO:0000255}.	1.52	5.19	5.3
MGI:1913962	Q9D5A0	Sperm equatorial segment protein 1	Spesp1	399	SUBCELLULAR LOCATION: Cytoplasmic vesicle, secretory vesicle, acrosome {ECO:0000269|PubMed:20375058}. Note=Small proacrosomal granules (during the Golgi phase), enlarged acrosomal vesicles (during the cap phase), acrosome (during the elongating phase), equatorial segment of the acrosome (during the maturation phase) (By similarity). After acrosome reaction localizes to the equatorial segment regi…	1.75	2.42	2.35	HGNC:15570	Q6UW49	Sperm equatorial segment protein 1 (SP-ESP) (Equatorial segment protein) (ESP) (Glycosylated 38 kDa sperm protein C-7/8)	SPESP1 UNQ732/PRO1418	350	SUBCELLULAR LOCATION: Cytoplasmic vesicle, secretory vesicle, acrosome {ECO:0000269|PubMed:12773409}. Note=Small proacrosomal granules (during the Golgi phase), enlarged acrosomal vesicles (during the cap phase), acrosome (during the elongating phase), equatorial segment of the acrosome (during the maturation phase) (PubMed:12773409). After acrosome reaction localizes to the equatorial segment re…	1.53	2.09	2.13
MGI:1346342	Q9D7Z6	Calcium-activated chloride channel regulator 1 (EC 3.4.-.-) (Calcium-activated chloride channel family member 3) (mCLCA3) (Protein gob-5)	Clca1 Clca3 Gob5	913	SUBCELLULAR LOCATION: Secreted, extracellular space {ECO:0000269|PubMed:12019299, ECO:0000269|PubMed:15919655, ECO:0000269|PubMed:16895902}. Note=The 75 kDa N-terminal and a 35 kDa C-terminal products are fully secreted into extracellular environment as a soluble complex of two glycoproteins.	1.72	2.56	2.73	HGNC:2015	A8K7I4	Calcium-activated chloride channel regulator 1 (EC 3.4.-.-) (Calcium-activated chloride channel family member 1) (hCLCA1) (Calcium-activated chloride channel protein 1) (CaCC-1) (hCaCC-1)	CLCA1 CACC1	914	SUBCELLULAR LOCATION: Secreted, extracellular space {ECO:0000269|PubMed:15919655}. Cell membrane {ECO:0000269|PubMed:15919655}; Peripheral membrane protein {ECO:0000269|PubMed:15919655}; Extracellular side {ECO:0000269|PubMed:15919655}. Note=Protein that remains attached to the plasma membrane appeared to be predominantly localized to microvilli.	1.53	2.5	2.73
MGI:96963	P28825	Meprin A subunit alpha (EC 3.4.24.18) (Endopeptidase-2) (MEP-1)	Mep1a	747	SUBCELLULAR LOCATION: Membrane; Single-pass type I membrane protein.	1.81	2.65	2.66	HGNC:7015	Q16819	Meprin A subunit alpha (EC 3.4.24.18) (Endopeptidase-2) (N-benzoyl-L-tyrosyl-P-amino-benzoic acid hydrolase subunit alpha) (PABA peptide hydrolase) (PPH alpha)	MEP1A	746	SUBCELLULAR LOCATION: Membrane; Single-pass type I membrane protein.	1.53	2.71	3.17
MGI:1891259	Q9JI60	Lecithin retinol acyltransferase (EC 2.3.1.135) (Phosphatidylcholine--retinol O-acyltransferase) (Phosphatidylcholine-retinol-O-acyltransferase)	Lrat	231	SUBCELLULAR LOCATION: Endoplasmic reticulum membrane {ECO:0000269|PubMed:17114808, ECO:0000269|PubMed:28758396}; Single-pass membrane protein {ECO:0000269|PubMed:17114808}. Rough endoplasmic reticulum {ECO:0000250}. Endosome, multivesicular body {ECO:0000250}. Cytoplasm, perinuclear region {ECO:0000250}. Note=Present in the rough endoplasmic reticulum and multivesicular body in hepatic stellate c…	1.63	2.73	2.51	HGNC:6685	O95237	Lecithin retinol acyltransferase (EC 2.3.1.135) (Phosphatidylcholine--retinol O-acyltransferase)	LRAT	230	SUBCELLULAR LOCATION: Endoplasmic reticulum membrane {ECO:0000250}; Single-pass membrane protein {ECO:0000250}. Rough endoplasmic reticulum {ECO:0000250}. Endosome, multivesicular body {ECO:0000250}. Cytoplasm, perinuclear region {ECO:0000250}. Note=Present in the rough endoplasmic reticulum and multivesicular body in hepatic stellate cells. Present in the rough endoplasmic reticulum and perinucl…	1.53	2.51	2.52
MGI:2444585	B2RXC1	Trafficking protein particle complex subunit 11	Trappc11	1133	SUBCELLULAR LOCATION: Golgi apparatus {ECO:0000250|UniProtKB:Q7Z392}. Golgi apparatus, cis-Golgi network {ECO:0000250}.	1.49	2.81	2.29	HGNC:25751	Q7Z392	Trafficking protein particle complex subunit 11	TRAPPC11 C4orf41	1133	SUBCELLULAR LOCATION: Golgi apparatus {ECO:0000269|PubMed:27862579}. Golgi apparatus, cis-Golgi network {ECO:0000250}.	1.53	2.81	2.29
MGI:1934028	Q8R4G0	Netrin-G1 (Laminet-1)	Ntng1 Kiaa0976 Lmnt1	539	SUBCELLULAR LOCATION: Cell membrane {ECO:0000269|PubMed:10964959}; Lipid-anchor, GPI-anchor {ECO:0000269|PubMed:10964959}; Extracellular side {ECO:0000269|PubMed:10964959}.	1.54	2.94	2.51	HGNC:23319	Q9Y2I2	Netrin-G1 (Laminet-1)	NTNG1 KIAA0976 LMNT1 UNQ571/PRO1133	539	SUBCELLULAR LOCATION: Cell membrane {ECO:0000269|PubMed:21946559}; Lipid-anchor, GPI-anchor {ECO:0000269|PubMed:21946559}; Extracellular side {ECO:0000269|PubMed:21946559}.	1.53	2.98	2.49
MGI:2443455	Q8BLI4	Dermatan-sulfate epimerase (DS epimerase) (EC 5.1.3.19) (Chondroitin-glucuronate 5-epimerase) (Squamous cell carcinoma antigen recognized by T-cells 2) (SART-2)	Dse Sart2	958	SUBCELLULAR LOCATION: Endoplasmic reticulum membrane {ECO:0000250|UniProtKB:Q9UL01}; Multi-pass membrane protein {ECO:0000250|UniProtKB:Q9UL01}. Golgi apparatus membrane {ECO:0000250|UniProtKB:Q9UL01}; Multi-pass membrane protein {ECO:0000250|UniProtKB:Q9UL01}. Cytoplasmic vesicle membrane {ECO:0000250|UniProtKB:Q9UL01}; Multi-pass membrane protein {ECO:0000250|UniProtKB:Q9UL01}. Microsome membra…	1.54	2.95	3.11	HGNC:21144	Q9UL01	Dermatan-sulfate epimerase (DS epimerase) (EC 5.1.3.19) (Chondroitin-glucuronate 5-epimerase) (Squamous cell carcinoma antigen recognized by T-cells 2) (SART-2)	DSE SART2	958	SUBCELLULAR LOCATION: Endoplasmic reticulum membrane {ECO:0000269|PubMed:10679095, ECO:0000305|PubMed:7092807}; Multi-pass membrane protein {ECO:0000305}. Golgi apparatus membrane {ECO:0000269|PubMed:10679095}; Multi-pass membrane protein {ECO:0000305}. Cytoplasmic vesicle membrane {ECO:0000269|PubMed:10679095}; Multi-pass membrane protein {ECO:0000305}. Microsome membrane {ECO:0000269|PubMed:709…	1.53	2.88	3
MGI:1918272	Q8BZ60	Stonin-2 (Stoned B)	Ston2 Stn2 Stnb	895	SUBCELLULAR LOCATION: Cytoplasm {ECO:0000250}. Membrane {ECO:0000250}. Synapse, synaptosome {ECO:0000250}. Note=Some fraction is membrane-associated.	3.54	3.62	3.58	HGNC:30652	Q8WXE9	Stonin-2 (Stoned B)	STON2 STN2 STNB	905	SUBCELLULAR LOCATION: Cytoplasm {ECO:0000269|PubMed:11381094}. Membrane {ECO:0000269|PubMed:11381094}. Synapse, synaptosome {ECO:0000250}. Note=Some fraction is membrane-associated.	1.53	4.01	4.22
MGI:1913681	Q9CR10	Oxidoreductase-like domain-containing protein 1	Oxld1	201		1.92	3.69	3.74	HGNC:27901	Q5BKU9	Oxidoreductase-like domain-containing protein 1	OXLD1 C17orf90	147		1.53	5.27	4.32
MGI:1927340	Q9JLB0	Protein PALS2 (Dlgh4 protein) (MAGUK p55 subfamily member 6) (P55T protein) (Protein associated with Lin-7 2)	Pals2 Dlgh4 Mpp6	553	SUBCELLULAR LOCATION: Membrane; Peripheral membrane protein.	1.53	4.06	3.04	HGNC:18167	Q9NZW5	Protein PALS2 (MAGUK p55 subfamily member 6) (Membrane protein, palmitoylated 6) (Veli-associated MAGUK 1) (VAM-1)	PALS2 MPP6 VAM1	540	SUBCELLULAR LOCATION: Membrane {ECO:0000250}; Peripheral membrane protein {ECO:0000250}.	1.53	4.06	3.04
MGI:97604	P53657	Pyruvate kinase PKLR (EC 2.7.1.40) (L-PK) (Pyruvate kinase isozymes L/R)	Pklr	574		1.49	4.23	3.9	HGNC:9020	P30613	Pyruvate kinase PKLR (EC 2.7.1.40) (Pyruvate kinase 1) (Pyruvate kinase isozymes L/R) (R-type/L-type pyruvate kinase) (Red cell/liver pyruvate kinase)	PKLR PK1 PKL	574		1.53	4.9	4.61
MGI:94925	P30728	D(3) dopamine receptor (Dopamine D3 receptor)	Drd3	446	SUBCELLULAR LOCATION: Cell membrane; Multi-pass membrane protein.	1.53	4.41	4.01	HGNC:3024	P35462	D(3) dopamine receptor (Dopamine D3 receptor)	DRD3	400	SUBCELLULAR LOCATION: Cell membrane {ECO:0000269|PubMed:19520868}; Multi-pass membrane protein {ECO:0000269|PubMed:19520868}. Note=Both membrane-bound and scattered in the cytoplasm during basal conditions. Receptor stimulation results in the rapid internalization and sequestration of the receptors at the perinuclear area (5 and 15 minutes), followed by the dispersal of the receptors to the membr…	1.53	5.19	5.13
MGI:1929507	Q8BH07	ADP-ribosylation factor-like protein 6-interacting protein 6 (ARL-6-interacting protein 6) (Aip-6)	Arl6ip6	226	SUBCELLULAR LOCATION: Nucleus inner membrane {ECO:0000269|PubMed:31142202}; Multi-pass membrane protein {ECO:0000255}.	1.53	4.66	4.99	HGNC:24048	Q8N6S5	ADP-ribosylation factor-like protein 6-interacting protein 6 (ARL-6-interacting protein 6) (Aip-6) (Phosphonoformate immuno-associated protein 1)	ARL6IP6 PFAAP1	226	SUBCELLULAR LOCATION: Nucleus inner membrane {ECO:0000250|UniProtKB:Q8BH07}; Multi-pass membrane protein {ECO:0000255}.	1.53	5.22	5.33
MGI:1916089	Q8BTZ5	Ankyrin repeat domain-containing protein 46 (Ankyrin repeat small protein) (ANK-S)	Ankrd46	228	SUBCELLULAR LOCATION: Membrane {ECO:0000305}; Single-pass membrane protein {ECO:0000305}.	1.56	4.68	4.83	HGNC:27229	Q86W74	Ankyrin repeat domain-containing protein 46 (Ankyrin repeat small protein) (ANK-S)	ANKRD46	228	SUBCELLULAR LOCATION: Membrane {ECO:0000305}; Single-pass membrane protein {ECO:0000305}.	1.53	4.68	4.83
MGI:2144738	Q3UK37	Tubulin epsilon and delta complex protein 1 (Uncharacterized protein C14orf80 homolog)	Tedc1	420	SUBCELLULAR LOCATION: Cell projection, cilium {ECO:0000269|PubMed:29459677}. Cytoplasm, cytoskeleton, microtubule organizing center, centrosome, centriole {ECO:0000269|PubMed:29459677}.	2.05	4.83	2.16	HGNC:20127	Q86SX3	Tubulin epsilon and delta complex protein 1	TEDC1 C14orf80	495	SUBCELLULAR LOCATION: Cell projection, cilium {ECO:0000250|UniProtKB:Q3UK37}. Cytoplasm, cytoskeleton, microtubule organizing center, centrosome, centriole {ECO:0000250|UniProtKB:Q3UK37}.	1.53	4.46	4.32
MGI:2179276	P58873	Rhomboid-related protein 3 (EC 3.4.21.105) (Ventrhoid transmembrane protein)	Rhbdl3 Rhbdl4 Vrho	404	SUBCELLULAR LOCATION: Membrane {ECO:0000305}; Multi-pass membrane protein {ECO:0000305}.	1.74	4.97	4.36	HGNC:16502	P58872	Rhomboid-related protein 3 (EC 3.4.21.105) (Ventrhoid transmembrane protein)	RHBDL3 RHBDL4 VRHO	404	SUBCELLULAR LOCATION: Membrane {ECO:0000305}; Multi-pass membrane protein {ECO:0000305}.	1.53	4.97	4.36
MGI:891989	P49681	Neuropeptides B/W receptor type 1 (G-protein coupled receptor 7)	Npbwr1 Gpr7	329	SUBCELLULAR LOCATION: Cell membrane; Multi-pass membrane protein.	1.38	5.03	2.71	HGNC:4522	P48145	Neuropeptides B/W receptor type 1 (G-protein coupled receptor 7)	NPBWR1 GPR7	328	SUBCELLULAR LOCATION: Cell membrane; Multi-pass membrane protein.	1.53	5.31	3.05
MGI:98229	P12246	Serum amyloid P-component (SAP)	Apcs Ptx2 Sap	224	SUBCELLULAR LOCATION: Secreted.	1.74	2.36	2.53	HGNC:584	P02743	Serum amyloid P-component (SAP) (9.5S alpha-1-glycoprotein) [Cleaved into: Serum amyloid P-component(1-203)]	APCS PTX2	223	SUBCELLULAR LOCATION: Secreted.	1.54	2.57	2.51
MGI:2159601	Q920N7	Synaptotagmin-12 (Synaptotagmin XII) (SytXII)	Syt12	421	SUBCELLULAR LOCATION: Cytoplasmic vesicle, secretory vesicle, synaptic vesicle membrane {ECO:0000269|PubMed:17190793}; Single-pass membrane protein {ECO:0000255}.	1.59	2.76	2.97	HGNC:18381	Q8IV01	Synaptotagmin-12 (Synaptotagmin XII) (SytXII)	SYT12	421	SUBCELLULAR LOCATION: Cytoplasmic vesicle, secretory vesicle, synaptic vesicle membrane {ECO:0000250|UniProtKB:P97610}; Single-pass membrane protein {ECO:0000255}.	1.54	2.78	2.84
MGI:103156	Q9R0Y8	Gamma-aminobutyric acid receptor subunit gamma-1 (GABA(A) receptor subunit gamma-1) (GABAAR subunit gamma-1)	Gabrg1	465	SUBCELLULAR LOCATION: Postsynaptic cell membrane; Multi-pass membrane protein {ECO:0000255}. Cell membrane; Multi-pass membrane protein {ECO:0000255}.	1.54	3.14	3.14	HGNC:4086	Q8N1C3	Gamma-aminobutyric acid receptor subunit gamma-1 (GABA(A) receptor subunit gamma-1) (GABAAR subunit gamma-1)	GABRG1	465	SUBCELLULAR LOCATION: Postsynaptic cell membrane; Multi-pass membrane protein {ECO:0000255}. Cell membrane; Multi-pass membrane protein {ECO:0000255}.	1.54	3.66	4.61
MGI:1923759	Q8VEN2	Placenta-expressed transcript 1 protein (Antigen mAgK114)	Plet1	237	SUBCELLULAR LOCATION: Apical cell membrane {ECO:0000269|PubMed:20130590}; Lipid-anchor, GPI-anchor {ECO:0000269|PubMed:20130590}. Note=Localized at the apical membrane of the most differentiated keratinocytes of the outer root sheath (ORS), clustered mainly in planar regions of the plasma membrane at the base of microvilli.	1.78	3.29	2.92	HGNC:30053	Q6UQ28	Placenta-expressed transcript 1 protein	PLET1 C11orf34	207	SUBCELLULAR LOCATION: Apical cell membrane {ECO:0000250}; Lipid-anchor, GPI-anchor {ECO:0000250}. Note=Localized at the apical membrane of the most differentiated keratinocytes of the outer root sheath (ORS), clustered mainly in planar regions of the plasma membrane at the base of microvilli. {ECO:0000250}.	1.54	2.86	2.69
MGI:1888992	Q61468	Mesothelin (Pre-pro-megakaryocyte-potentiating factor) [Cleaved into: Megakaryocyte-potentiating factor (MPF); Mesothelin, cleaved form]	Msln Mes Mpf	625	SUBCELLULAR LOCATION: Cell membrane {ECO:0000250}; Lipid-anchor, GPI-anchor {ECO:0000250}. Golgi apparatus {ECO:0000250}.; SUBCELLULAR LOCATION: [Megakaryocyte-potentiating factor]: Secreted {ECO:0000250}.	1.56	3.44	3.63	HGNC:7371	Q13421	Mesothelin (CAK1 antigen) (Pre-pro-megakaryocyte-potentiating factor) [Cleaved into: Megakaryocyte-potentiating factor (MPF); Mesothelin, cleaved form]	MSLN MPF	630	SUBCELLULAR LOCATION: Cell membrane; Lipid-anchor, GPI-anchor. Golgi apparatus.; SUBCELLULAR LOCATION: [Megakaryocyte-potentiating factor]: Secreted.; SUBCELLULAR LOCATION: [Isoform 3]: Secreted.	1.54	2.97	3.16
MGI:2177570	Q9JJG6	Transmembrane protein 47 (Transmembrane 4 superfamily member 10)	Tmem47 Tm4sf10 MNCb-0941	181	SUBCELLULAR LOCATION: Membrane {ECO:0000305}; Multi-pass membrane protein {ECO:0000305}. Cell junction {ECO:0000269|PubMed:17195181, ECO:0000269|PubMed:26990309}. Cell junction, adherens junction {ECO:0000250|UniProtKB:Q9XSV3}. Note=In undifferentiated cultured podocytes localizes to the perinuclear region and translocates to the cell membrane after Cadherin appearance at cell-cell contacts. Upon…	1.54	4.09	4.2	HGNC:18515	Q9BQJ4	Transmembrane protein 47 (Brain cell membrane protein 1) (Transmembrane 4 superfamily member 10)	TMEM47 BCMP1 TM4SF10	181	SUBCELLULAR LOCATION: Membrane {ECO:0000305}; Multi-pass membrane protein {ECO:0000305}. Cell junction, adherens junction {ECO:0000250|UniProtKB:Q9XSV3}. Note=Colocalizes with FYB1 at cell-cell contacts in podocytes. {ECO:0000250|UniProtKB:Q9JJG6}.	1.54	4.09	4.2
MGI:1926024	Q8CEL2	Cilia- and flagella-associated protein 61	Cfap61	1252	SUBCELLULAR LOCATION: Cytoplasm, cytoskeleton, flagellum axoneme {ECO:0000269|PubMed:34792097, ECO:0000269|PubMed:35387802}.	1.67	4.5	4.54	HGNC:15872	Q8NHU2	Cilia- and flagella-associated protein 61	CFAP61 C20orf26	1237	SUBCELLULAR LOCATION: Cytoplasm, cytoskeleton, flagellum axoneme {ECO:0000250|UniProtKB:Q8CEL2}.	1.54	4.67	4.61
MGI:95623	P22723	Gamma-aminobutyric acid receptor subunit gamma-2 (GABA(A) receptor subunit gamma-2) (GABAAR subunit gamma-2)	Gabrg2	474	SUBCELLULAR LOCATION: Postsynaptic cell membrane {ECO:0000269|PubMed:17151279, ECO:0000269|PubMed:18281286}; Multi-pass membrane protein {ECO:0000250|UniProtKB:P18507}. Cell membrane {ECO:0000269|PubMed:18281286, ECO:0000269|PubMed:25172774, ECO:0000269|PubMed:28279354}; Multi-pass membrane protein {ECO:0000250|UniProtKB:P18507}. Cell projection, dendrite {ECO:0000269|PubMed:25172774}. Cytoplasmi…	1.54	4.54	4.38	HGNC:4087	P18507	Gamma-aminobutyric acid receptor subunit gamma-2 (GABA(A) receptor subunit gamma-2) (GABAAR subunit gamma-2)	GABRG2	475	SUBCELLULAR LOCATION: Postsynaptic cell membrane {ECO:0000269|PubMed:2538761}; Multi-pass membrane protein {ECO:0000269|PubMed:30602789, ECO:0007744|PDB:6I53}. Cell membrane {ECO:0000269|PubMed:2538761, ECO:0000269|PubMed:27864268}; Multi-pass membrane protein {ECO:0000269|PubMed:30602789, ECO:0007744|PDB:6I53}. Cell projection, dendrite {ECO:0000250|UniProtKB:P22723}. Cytoplasmic vesicle membran…	1.54	5.05	5.01
MGI:3039628	Q5SUV1	Radical S-adenosyl methionine domain-containing protein 1, mitochondrial (Putative heme chaperone)	Rsad1	442	SUBCELLULAR LOCATION: Mitochondrion {ECO:0000305}.	1.69	4.73	4.04	HGNC:25634	Q9HA92	Radical S-adenosyl methionine domain-containing protein 1, mitochondrial (Putative heme chaperone)	RSAD1	442	SUBCELLULAR LOCATION: Mitochondrion {ECO:0000305}.	1.54	4.83	4.73
MGI:1929074	Q920Q2	DNA repair protein REV1 (EC 2.7.7.-) (Rev1-like terminal deoxycytidyl transferase)	Rev1 Rev1l	1249	SUBCELLULAR LOCATION: Nucleus {ECO:0000305}.	1.54	4.8	2.13	HGNC:14060	Q9UBZ9	DNA repair protein REV1 (EC 2.7.7.-) (Alpha integrin-binding protein 80) (AIBP80) (Rev1-like terminal deoxycytidyl transferase)	REV1 REV1L	1251	SUBCELLULAR LOCATION: Nucleus {ECO:0000305}.	1.54	4.8	2.08
MGI:2181074	Q8BMP6	Golgi resident protein GCP60 (Acyl-CoA-binding domain-containing protein 3) (Golgi complex-associated protein 1) (GOCAP1) (Golgi phosphoprotein 1) (GOLPH1) (PBR- and PKA-associated protein 7) (Peripheral benzodiazepine receptor-associated protein PAP7)	Acbd3 Gcp60 Pap7	525	SUBCELLULAR LOCATION: Golgi apparatus membrane {ECO:0000269|PubMed:12711385}; Peripheral membrane protein {ECO:0000269|PubMed:12711385}; Cytoplasmic side {ECO:0000269|PubMed:12711385}. Mitochondrion {ECO:0000269|PubMed:12711385}. Note=Also mitochondrial (via its interaction with PBR).	1.54	4.81	4.94	HGNC:15453	Q9H3P7	Golgi resident protein GCP60 (Acyl-CoA-binding domain-containing protein 3) (Golgi complex-associated protein 1) (GOCAP1) (Golgi phosphoprotein 1) (GOLPH1) (PBR- and PKA-associated protein 7) (Peripheral benzodiazepine receptor-associated protein PAP7) [Cleaved into: Golgi resident protein GCP60, N-terminally processed]	ACBD3 GCP60 GOCAP1 GOLPH1	528	SUBCELLULAR LOCATION: Golgi apparatus membrane {ECO:0000269|PubMed:22124328, ECO:0000269|PubMed:27009356, ECO:0000269|PubMed:30755512, ECO:0000269|PubMed:31381608}; Peripheral membrane protein {ECO:0000305|PubMed:31381608}; Cytoplasmic side {ECO:0000250}. Mitochondrion {ECO:0000250}. Note=Also mitochondrial (via its interaction with PBR). {ECO:0000250}.	1.54	4.88	5.05
MGI:1923322	Q8QZS5	E3 ubiquitin-protein ligase RNF183 (EC 2.3.2.27)	Rnf183	190	SUBCELLULAR LOCATION: Endoplasmic reticulum membrane {ECO:0000269|PubMed:29300766}; Single-pass type IV membrane protein {ECO:0000250|UniProtKB:Q96D59}. Endoplasmic reticulum {ECO:0000250|UniProtKB:Q96D59}. Golgi apparatus, cis-Golgi network membrane {ECO:0000269|PubMed:29300766}. Lysosome membrane {ECO:0000269|PubMed:29300766}.	2.11	4.81	4.68	HGNC:28721	Q96D59	E3 ubiquitin-protein ligase RNF183 (EC 2.3.2.27)	RNF183	192	SUBCELLULAR LOCATION: Endoplasmic reticulum membrane {ECO:0000269|PubMed:29507230}; Single-pass type IV membrane protein {ECO:0000305|PubMed:29507230}. Endoplasmic reticulum {ECO:0000269|PubMed:26567849}. Golgi apparatus, cis-Golgi network membrane {ECO:0000250|UniProtKB:Q8QZS5}. Lysosome membrane {ECO:0000250|UniProtKB:Q8QZS5}.	1.54	4.84	4.65
MGI:3505735	Q5NBU5	F-box only protein 39	Fbxo39	443		1.66	4.84	3.2	HGNC:28565	Q8N4B4	F-box only protein 39	FBXO39 FBX39	442		1.54	4.46	2.71
MGI:1913808	Q8BMJ2	Leucine--tRNA ligase, cytoplasmic (EC 6.1.1.4) (Leucyl-tRNA synthetase) (LeuRS)	Lars1 Lars	1178	SUBCELLULAR LOCATION: Cytoplasm {ECO:0000250}.	1.92	4.84	4.82	HGNC:6512	Q9P2J5	Leucine--tRNA ligase, cytoplasmic (EC 6.1.1.4) (Leucyl-tRNA synthetase) (LeuRS) (cLRS)	LARS1 KIAA1352 LARS	1176	SUBCELLULAR LOCATION: Cytoplasm {ECO:0000250}.	1.54	4.81	4.77
MGI:2384567	Q91VT4	3-oxoacyl-[acyl-carrier-protein] reductase (EC 1.1.1.100) (3-ketoacyl-[acyl-carrier-protein] reductase beta subunit) (KAR beta subunit) (Carbonyl reductase family member 4) (CBR4) (Quinone reductase CBR4) (EC 1.6.5.10)	Cbr4	236	SUBCELLULAR LOCATION: Mitochondrion matrix {ECO:0000250|UniProtKB:Q8N4T8}.	1.59	4.88	2.61	HGNC:25891	Q8N4T8	3-oxoacyl-[acyl-carrier-protein] reductase (EC 1.1.1.100) (3-ketoacyl-[acyl-carrier-protein] reductase beta subunit) (KAR beta subunit) (Carbonyl reductase family member 4) (CBR4) (Quinone reductase CBR4) (EC 1.6.5.10) (Short chain dehydrogenase/reductase family 45C member 1)	CBR4 SDR45C1	237	SUBCELLULAR LOCATION: Mitochondrion matrix {ECO:0000269|PubMed:19000905, ECO:0000269|PubMed:19571038}.	1.54	4.96	2.84
MGI:1933162	Q9ESE1	Lipopolysaccharide-responsive and beige-like anchor protein (Beige-like protein)	Lrba Bgl Lba	2856	SUBCELLULAR LOCATION: Cell membrane {ECO:0000269|PubMed:11254716}; Single-pass membrane protein {ECO:0000255}. Endoplasmic reticulum membrane {ECO:0000269|PubMed:11254716}; Single-pass membrane protein {ECO:0000255}. Golgi apparatus, trans-Golgi network membrane {ECO:0000269|PubMed:11254716}; Single-pass membrane protein {ECO:0000255}. Lysosome membrane {ECO:0000269|PubMed:11254716}; Single-pass …	1.54	5	5.22	HGNC:1742	P50851	Lipopolysaccharide-responsive and beige-like anchor protein (Beige-like protein) (CDC4-like protein)	LRBA BGL CDC4L LBA	2863	SUBCELLULAR LOCATION: Cell membrane {ECO:0000250|UniProtKB:Q9ESE1}; Single-pass membrane protein {ECO:0000255}. Endoplasmic reticulum membrane {ECO:0000250|UniProtKB:Q9ESE1}; Single-pass membrane protein {ECO:0000255}. Golgi apparatus, trans-Golgi network membrane {ECO:0000269|PubMed:31263572}; Single-pass membrane protein {ECO:0000255}. Lysosome membrane {ECO:0000250|UniProtKB:Q9ESE1}; Single-pa…	1.54	4.9	5.09
MGI:1343051	Q9QY84	Actin-like protein 7A (Actin-like-7-alpha) (Testis-specific actin-2) (T-actin-2)	Actl7a Tact2	440	SUBCELLULAR LOCATION: Cytoplasm, cytoskeleton {ECO:0000269|PubMed:21278383}. Golgi apparatus {ECO:0000269|PubMed:21278383}. Cytoplasm {ECO:0000269|PubMed:12672658, ECO:0000269|PubMed:36734600}. Nucleus {ECO:0000269|PubMed:12672658, ECO:0000269|PubMed:21278383, ECO:0000269|PubMed:36734600}. Cytoplasmic vesicle, secretory vesicle, acrosome {ECO:0000269|PubMed:21278383}. Note=Detected at the Golgi a…	1.6	5.07	5.33	HGNC:161	Q9Y615	Actin-like protein 7A (Actin-like-7-alpha)	ACTL7A	435	SUBCELLULAR LOCATION: Cytoplasm, cytoskeleton {ECO:0000250|UniProtKB:Q9QY84}. Golgi apparatus {ECO:0000250|UniProtKB:Q9QY84}. Cytoplasm {ECO:0000250|UniProtKB:Q9QY84}. Nucleus {ECO:0000250|UniProtKB:Q9QY84}. Cytoplasmic vesicle, secretory vesicle, acrosome {ECO:0000269|PubMed:32923619, ECO:0000269|PubMed:34727571}. Note=Detected at the Golgi apparatus during acrosome biogenesis. Detected at the s…	1.54	5.13	2.8
MGI:1933161	Q8BGX0	E3 ubiquitin-protein ligase TRIM23 (EC 2.3.2.27) (ADP-ribosylation factor domain-containing protein 1) (GTP-binding protein ARD-1) (RING-type E3 ubiquitin transferase TRIM23) (Tripartite motif-containing protein 23)	Trim23 Arfd1	574	SUBCELLULAR LOCATION: Cytoplasm {ECO:0000250|UniProtKB:P36406}. Endomembrane system {ECO:0000250|UniProtKB:P36406}. Golgi apparatus membrane {ECO:0000250|UniProtKB:P36406}. Lysosome membrane {ECO:0000250|UniProtKB:P36406}. Note=Membrane-associated with the Golgi complex and lysosomal structures. {ECO:0000250|UniProtKB:P36406}.	1.54	5.1	5.03	HGNC:660	P36406	E3 ubiquitin-protein ligase TRIM23 (EC 2.3.2.27) (ADP-ribosylation factor domain-containing protein 1) (GTP-binding protein ARD-1) (RING finger protein 46) (RING-type E3 ubiquitin transferase TRIM23) (Tripartite motif-containing protein 23)	TRIM23 ARD1 ARFD1 RNF46	574	SUBCELLULAR LOCATION: Cytoplasm {ECO:0000269|PubMed:28871090}. Endomembrane system {ECO:0000269|PubMed:9671726}. Golgi apparatus membrane {ECO:0000269|PubMed:9671726}. Lysosome membrane {ECO:0000269|PubMed:9671726}. Note=Membrane-associated with the Golgi complex and lysosomal structures.	1.54	4.95	4.85
MGI:94917	P31428	Dipeptidase 1 (DPEP-1) (EC 3.4.13.19) (Beta-lactamase) (EC 3.5.2.6) (Membrane-bound dipeptidase 1) (MBD-1) (Microsomal dipeptidase) (Renal dipeptidase)	Dpep1 Mbd1 Rdp	410	SUBCELLULAR LOCATION: Apical cell membrane {ECO:0000250|UniProtKB:P16444}; Lipid-anchor, GPI-anchor {ECO:0000250|UniProtKB:P16444}. Cell projection, microvillus membrane {ECO:0000250|UniProtKB:P16444}; Lipid-anchor, GPI-anchor {ECO:0000250|UniProtKB:P16444}. Note=Brush border membrane. {ECO:0000250|UniProtKB:P31429}.	1.78	2.04	2.68	HGNC:3002	P16444	Dipeptidase 1 (EC 3.4.13.19) (Beta-lactamase) (EC 3.5.2.6) (Dehydropeptidase-I) (Microsomal dipeptidase) (Renal dipeptidase) (hRDP)	DPEP1 MDP RDP	411	SUBCELLULAR LOCATION: Apical cell membrane {ECO:0000269|PubMed:28413640}; Lipid-anchor, GPI-anchor {ECO:0000269|PubMed:2168407}. Cell projection, microvillus membrane {ECO:0000269|PubMed:2168407}; Lipid-anchor, GPI-anchor {ECO:0000269|PubMed:2168407}. Note=Brush border membrane. {ECO:0000250|UniProtKB:P31429}.	1.55	2.58	2.73
MGI:97321	P01139	Beta-nerve growth factor (Beta-NGF)	Ngf Ngfb	241	SUBCELLULAR LOCATION: Secreted {ECO:0000269|PubMed:1284621}. Endosome lumen {ECO:0000269|PubMed:20036257}. Note=ProNGF is endocytosed after binding to the cell surface receptor formed by SORT1 and NGFR. {ECO:0000269|PubMed:20036257}.	1.29	2.21	2.26	HGNC:7808	P01138	Beta-nerve growth factor (Beta-NGF)	NGF NGFB	241	SUBCELLULAR LOCATION: Secreted {ECO:0000269|PubMed:20978020}. Endosome lumen {ECO:0000250|UniProtKB:P01139}. Note=ProNGF is endocytosed after binding to the cell surface receptor formed by SORT1 and NGFR. {ECO:0000250|UniProtKB:P01139}.	1.55	2.11	2.33
MGI:104596	Q64695	Endothelial protein C receptor (Activated protein C receptor) (APC receptor) (Centrocyclin) (Centrosomal protein CCD41) (Endothelial cell protein C receptor) (CD antigen CD201)	Procr Epcr	242	SUBCELLULAR LOCATION: Membrane; Single-pass type I membrane protein.	1.5	2.34	2.22	HGNC:9452	Q9UNN8	Endothelial protein C receptor (Activated protein C receptor) (APC receptor) (Endothelial cell protein C receptor) (CD antigen CD201)	PROCR EPCR	238	SUBCELLULAR LOCATION: Membrane; Single-pass type I membrane protein.	1.55	2.06	2.15
MGI:2183153	Q80ZA4	Fibrocystin-L (Polycystic kidney and hepatic disease 1-like protein 1) (PKHD1-like protein 1) (Protein D86)	Pkhd1l1	4249	SUBCELLULAR LOCATION: Membrane {ECO:0000305}; Single-pass membrane protein {ECO:0000305}. Cell projection, stereocilium membrane {ECO:0000269|PubMed:31444330}. Note=Predominantly located at the upper half of the stereocilia of inner ear outer hair cell. {ECO:0000269|PubMed:31444330}.	1.69	2.46	2.52	HGNC:20313	Q86WI1	Fibrocystin-L (Polycystic kidney and hepatic disease 1-like protein 1) (PKHD1-like protein 1)	PKHD1L1	4243	SUBCELLULAR LOCATION: Membrane {ECO:0000305}; Single-pass membrane protein {ECO:0000305}. Cell projection, stereocilium membrane {ECO:0000250|UniProtKB:Q80ZA4}. Note=Predominantly located at the upper half of the stereocilia of inner ear outer hair cell. {ECO:0000250|UniProtKB:Q80ZA4}.	1.55	2.51	2.91
MGI:101899	P97391	Phospholipase A2 group V (EC 3.1.1.4) (PLA2-10) (Phosphatidylcholine 2-acylhydrolase 5)	Pla2g5	137	SUBCELLULAR LOCATION: Secreted {ECO:0000269|PubMed:10531350}. Cell membrane {ECO:0000269|PubMed:10531350}. Cytoplasmic vesicle, phagosome {ECO:0000269|PubMed:16407308}. Recycling endosome {ECO:0000269|PubMed:16407308}. Golgi apparatus, cis-Golgi network {ECO:0000269|PubMed:16407308}. Golgi apparatus, trans-Golgi network {ECO:0000269|PubMed:16407308}.	1.55	2.63	2.58	HGNC:9038	P39877	Phospholipase A2 group V (EC 3.1.1.4) (PLA2-10) (Phosphatidylcholine 2-acylhydrolase 5)	PLA2G5	138	SUBCELLULAR LOCATION: Secreted {ECO:0000269|PubMed:8300559}. Cell membrane {ECO:0000250|UniProtKB:P97391}. Cytoplasmic vesicle, phagosome {ECO:0000250|UniProtKB:P97391}. Recycling endosome {ECO:0000250|UniProtKB:P97391}. Golgi apparatus, cis-Golgi network {ECO:0000250|UniProtKB:P97391}. Golgi apparatus, trans-Golgi network {ECO:0000250|UniProtKB:P97391}.	1.55	2.58	2.48
MGI:95614	P26048	Gamma-aminobutyric acid receptor subunit alpha-2 (GABA(A) receptor subunit alpha-2) (GABAAR subunit alpha-2)	Gabra2 Gabra-2	451	SUBCELLULAR LOCATION: Postsynaptic cell membrane {ECO:0000269|PubMed:11528422}; Multi-pass membrane protein {ECO:0000255}. Cell membrane {ECO:0000269|PubMed:11528422, ECO:0000269|PubMed:28978485}; Multi-pass membrane protein {ECO:0000255}. Cytoplasmic vesicle membrane {ECO:0000250|UniProtKB:P23576}. Cell projection, dendrite {ECO:0000269|PubMed:28978485}.	1.55	2.65	2.56	HGNC:4076	P47869	Gamma-aminobutyric acid receptor subunit alpha-2 (GABA(A) receptor subunit alpha-2) (GABAAR subunit alpha-2)	GABRA2	451	SUBCELLULAR LOCATION: Postsynaptic cell membrane {ECO:0000250|UniProtKB:P26048}; Multi-pass membrane protein {ECO:0000255}. Cell membrane {ECO:0000250|UniProtKB:P26048}; Multi-pass membrane protein {ECO:0000255}. Cytoplasmic vesicle membrane {ECO:0000250|UniProtKB:P23576}. Cell projection, dendrite {ECO:0000250|UniProtKB:P26048}.	1.55	3.19	2.86
MGI:2384851	Q75N73	Metal cation symporter ZIP14 (Factor for adipocyte differentiation 123) (FAD-123) (Solute carrier family 39 member 14) (Zrt- and Irt-like protein 14) (ZIP-14)	Slc39a14 Fad123 Kiaa0062 Zip14	489	SUBCELLULAR LOCATION: Cell membrane {ECO:0000269|PubMed:15794747, ECO:0000269|PubMed:15863613, ECO:0000269|PubMed:16950869, ECO:0000269|PubMed:19179618}; Multi-pass membrane protein {ECO:0000255}. Apical cell membrane {ECO:0000269|PubMed:18270315}; Multi-pass membrane protein {ECO:0000255}. Basolateral cell membrane {ECO:0000269|PubMed:25428902, ECO:0000269|PubMed:28536273}; Multi-pass membrane p…	1.51	3.07	2.89	HGNC:20858	Q15043	Metal cation symporter ZIP14 (LIV-1 subfamily of ZIP zinc transporter 4) (LZT-Hs4) (Solute carrier family 39 member 14) (Zrt- and Irt-like protein 14) (ZIP-14)	SLC39A14 KIAA0062 ZIP14	492	SUBCELLULAR LOCATION: Cell membrane {ECO:0000269|PubMed:15642354, ECO:0000269|PubMed:27231142, ECO:0000269|PubMed:27703010, ECO:0000269|PubMed:29621230}; Multi-pass membrane protein {ECO:0000255}. Apical cell membrane {ECO:0000269|PubMed:31699897}; Multi-pass membrane protein {ECO:0000255}. Basolateral cell membrane {ECO:0000269|PubMed:31028174, ECO:0000269|PubMed:31699897}; Multi-pass membrane p…	1.55	3.02	2.86
MGI:3039603	Q3USF0	Acetylgalactosaminyl-O-glycosyl-glycoprotein beta-1,3-N-acetylglucosaminyltransferase (EC 2.4.1.147) (Core 3 synthase) (UDP-GlcNAc:betaGal beta-1,3-N-acetylglucosaminyltransferase 6) (BGnT-6) (Beta-1,3-Gn-T6) (Beta-1,3-N-acetylglucosaminyltransferase 6) (Beta3Gn-T6)	B3gnt6	391	SUBCELLULAR LOCATION: Golgi apparatus membrane {ECO:0000250}; Single-pass type II membrane protein {ECO:0000250}.	3.42	3.26	3.29	HGNC:24141	Q6ZMB0	Acetylgalactosaminyl-O-glycosyl-glycoprotein beta-1,3-N-acetylglucosaminyltransferase (EC 2.4.1.147) (Core 3 synthase) (UDP-GlcNAc:betaGal beta-1,3-N-acetylglucosaminyltransferase 6) (BGnT-6) (Beta-1,3-Gn-T6) (Beta-1,3-N-acetylglucosaminyltransferase 6) (Beta3Gn-T6)	B3GNT6	384	SUBCELLULAR LOCATION: Golgi apparatus membrane {ECO:0000269|PubMed:15755813}; Single-pass type II membrane protein {ECO:0000269|PubMed:15755813}.	1.55	3.2	3.02
MGI:1914325	Q9CQY5	Dolichyl-diphosphooligosaccharide--protein glycosyltransferase subunit MAGT1 (Oligosaccharyl transferase subunit MAGT1) (Implantation-associated protein) (IAP) (Magnesium transporter protein 1) (MagT1)	Magt1 Iag2	335	SUBCELLULAR LOCATION: Cell membrane {ECO:0000250|UniProtKB:Q9H0U3}; Multi-pass membrane protein {ECO:0000250|UniProtKB:Q9H0U3}. Endoplasmic reticulum {ECO:0000250|UniProtKB:Q9H0U3}. Endoplasmic reticulum membrane {ECO:0000250}; Multi-pass membrane protein {ECO:0000250}.	1.55	3.43	3.48	HGNC:28880	Q9H0U3	Dolichyl-diphosphooligosaccharide--protein glycosyltransferase subunit MAGT1 (Oligosaccharyl transferase subunit MAGT1) (Implantation-associated protein) (IAP) (Magnesium transporter protein 1) (MagT1)	MAGT1 IAG2 PSEC0084 UNQ628/PRO1244	335	SUBCELLULAR LOCATION: Cell membrane {ECO:0000269|PubMed:19717468}; Multi-pass membrane protein {ECO:0000269|PubMed:19717468}. Endoplasmic reticulum {ECO:0000269|PubMed:25135935}. Endoplasmic reticulum membrane {ECO:0000250}; Multi-pass membrane protein {ECO:0000250}.	1.55	3.31	2.91
MGI:2384871	Q91WD8	Sodium/potassium/calcium exchanger 1 (Na(+)/K(+)/Ca(2+)-exchange protein 1) (Retinal rod Na-Ca+K exchanger) (Solute carrier family 24 member 1)	Slc24a1 Nckx1	1130	SUBCELLULAR LOCATION: Cell membrane {ECO:0000250|UniProtKB:Q28139}; Multi-pass membrane protein {ECO:0000255}.	1.54	3.65	3.81	HGNC:10975	O60721	Sodium/potassium/calcium exchanger 1 (Na(+)/K(+)/Ca(2+)-exchange protein 1) (Retinal rod Na-Ca+K exchanger) (Solute carrier family 24 member 1)	SLC24A1 KIAA0702 NCKX1	1099	SUBCELLULAR LOCATION: Cell membrane {ECO:0000269|PubMed:26631410}; Multi-pass membrane protein {ECO:0000255}.	1.55	3.4	3.34
MGI:2685007	Q6DIA9	F-box only protein 27	Fbxo27	280		1.55	4.08	4.2	HGNC:18753	Q8NI29	F-box only protein 27 (F-box/G-domain protein 5)	FBXO27 FBG5 FBX27	283		1.55	4.53	4.44
MGI:1338802	Q9Z179	SHC SH2 domain-binding protein 1 (Protein expressed in activated lymphocytes) (mPAL) (SHC-binding protein)	Shcbp1 Pal	668	SUBCELLULAR LOCATION: Midbody {ECO:0000250|UniProtKB:Q8NEM2}. Cytoplasm, cytoskeleton, spindle {ECO:0000250|UniProtKB:Q8NEM2}. Note=Displays weak localization to the spindle midzone in some early telophase cells and is concentrated at the midbody in late cytokinesis. {ECO:0000250|UniProtKB:Q8NEM2}.	1.67	4.91	4.94	HGNC:29547	Q8NEM2	SHC SH2 domain-binding protein 1	SHCBP1	672	SUBCELLULAR LOCATION: Midbody {ECO:0000269|PubMed:21187330}. Cytoplasm, cytoskeleton, spindle {ECO:0000269|PubMed:21187330}. Note=Displays weak localization to the spindle midzone in some early telophase cells and is concentrated at the midbody in late cytokinesis. {ECO:0000269|PubMed:21187330}.	1.55	5.29	5.12
MGI:1341171	Q9Z1F6	Leukocyte cell-derived chemotaxin 1 (Chondromodulin) [Cleaved into: Chondrosurfactant protein (CH-SP); Chondromodulin-1 (Chondromodulin-I) (ChM-I)]	Cnmd Chmi Lect1	334	SUBCELLULAR LOCATION: [Chondromodulin-1]: Secreted, extracellular space, extracellular matrix {ECO:0000250}. Note=Accumulated in the inter-territorial matrix of cartilage. {ECO:0000250}.; SUBCELLULAR LOCATION: [Chondrosurfactant protein]: Endomembrane system {ECO:0000305}; Single-pass membrane protein {ECO:0000305}.	1.55	4.92	4.74	HGNC:17005	O75829	Leukocyte cell-derived chemotaxin 1 (Chondromodulin) [Cleaved into: Chondrosurfactant protein (CH-SP); Chondromodulin-1 (Chondromodulin-I) (ChM-I)]	CNMD CHMI LECT1 MYETS1	334	SUBCELLULAR LOCATION: [Chondromodulin-1]: Secreted, extracellular space, extracellular matrix. Note=Accumulated in the inter-territorial matrix of cartilage.; SUBCELLULAR LOCATION: [Chondrosurfactant protein]: Endomembrane system {ECO:0000305}; Single-pass membrane protein {ECO:0000305}.	1.55	4.86	4.61
MGI:1913456	Q9CQ90	Uncharacterized protein C9orf85 homolog		155		3.81	4.97	5.08	HGNC:28784	Q96MD7	Uncharacterized protein C9orf85	C9orf85	179		1.55	5.01	5.11
MGI:1914594	Q9D5I4	Dynein light chain Tctex-type 5 (Tctex1 domain-containing protein 1)	Dynlt5 Tctex1d1	173		1.64	5.06	5.11	HGNC:26882	Q8N7M0	Dynein light chain Tctex-type 5 (Tctex1 domain-containing protein 1)	DYNLT5 TCTEX1D1	179		1.55	4.91	5.04
MGI:1922208	Q8C6S9	Cilia- and flagella-associated protein 54	Cfap54	3106	SUBCELLULAR LOCATION: Cytoplasm, cytoskeleton, cilium axoneme {ECO:0000250|UniProtKB:A8J666}.	1.49	5.08	5.05	HGNC:26456	Q96N23	Cilia- and flagella-associated protein 54	CFAP54 C12orf55 C12orf63	3096	SUBCELLULAR LOCATION: Cytoplasm, cytoskeleton, cilium axoneme {ECO:0000250|UniProtKB:A8J666}.	1.55	4.77	5
MGI:1923097	Q5RJG7	D-ribitol-5-phosphate cytidylyltransferase (EC 2.7.7.40) (2-C-methyl-D-erythritol 4-phosphate cytidylyltransferase-like protein) (Isoprenoid synthase domain-containing protein)	Crppa Ispd	447	SUBCELLULAR LOCATION: Cytoplasm, cytosol {ECO:0000250|UniProtKB:A4D126}.	1.53	5.14	3.06	HGNC:37276	A4D126	D-ribitol-5-phosphate cytidylyltransferase (EC 2.7.7.40) (2-C-methyl-D-erythritol 4-phosphate cytidylyltransferase-like protein) (Isoprenoid synthase domain-containing protein) (hISPD)	CRPPA ISPD	451	SUBCELLULAR LOCATION: Cytoplasm, cytosol {ECO:0000269|PubMed:26687144}.	1.55	5.25	3.36
MGI:108082	O70342	Neuropeptide Y receptor type 5 (NPY5-R) (NPY-Y5 receptor) (NPYY5-R) (Y5 receptor)	Npy5r Npy5	466	SUBCELLULAR LOCATION: Cell membrane; Multi-pass membrane protein.	1.59	5.2	3.33	HGNC:7958	Q15761	Neuropeptide Y receptor type 5 (NPY5-R) (NPY-Y5 receptor) (NPYY5-R) (Y5 receptor)	NPY5R NPYR5	445	SUBCELLULAR LOCATION: Cell membrane; Multi-pass membrane protein.	1.55	5.28	2.36
MGI:2148796	Q5XPI3	E3 ubiquitin-protein ligase RNF123 (EC 2.3.2.27) (Kip1 ubiquitination-promoting complex protein 1) (RING finger protein 123)	Rnf123 Kpc1	1314	SUBCELLULAR LOCATION: Cytoplasm {ECO:0000250|UniProtKB:Q5XPI4}.	2.39	5.21	5.18	HGNC:21148	Q5XPI4	E3 ubiquitin-protein ligase RNF123 (EC 2.3.2.27) (Kip1 ubiquitination-promoting complex protein 1) (RING finger protein 123)	RNF123 KPC1 FP1477	1314	SUBCELLULAR LOCATION: Cytoplasm {ECO:0000269|PubMed:15531880, ECO:0000269|PubMed:27312109}.	1.55	5.26	5.2
MGI:1196386	Q9D8K8	Mitochondrial glutathione transporter SLC25A39 (Solute carrier family 25 member 39)	Slc25a39 D11Ertd333e	359	SUBCELLULAR LOCATION: Mitochondrion inner membrane {ECO:0000250|UniProtKB:Q9BZJ4}; Multi-pass membrane protein {ECO:0000255}.	1.92	5.23	3.89	HGNC:24279	Q9BZJ4	Mitochondrial glutathione transporter SLC25A39 (Solute carrier family 25 member 39)	SLC25A39 CGI-69 PRO2163	359	SUBCELLULAR LOCATION: Mitochondrion inner membrane {ECO:0000269|PubMed:11139402, ECO:0000269|PubMed:11256614, ECO:0000269|PubMed:37917749}; Multi-pass membrane protein {ECO:0000255}.	1.55	5.21	5.22
MGI:88339	P18181	CD48 antigen (BCM1 surface antigen) (BLAST-1) (HM48-1) (MRC OX-45 surface antigen) (SLAM family member 2) (SLAMF2) (Signaling lymphocytic activation molecule 2) (sgp-60) (CD antigen CD48)	Cd48 Bcm-1	240	SUBCELLULAR LOCATION: Cell membrane {ECO:0000269|PubMed:1383383}; Lipid-anchor, GPI-anchor {ECO:0000269|PubMed:1693656}. Membrane raft {ECO:0000250|UniProtKB:P09326}. Secreted {ECO:0000250|UniProtKB:P09326}.	1.58	2.61	2.78	HGNC:1683	P09326	CD48 antigen (B-lymphocyte activation marker BLAST-1) (BCM1 surface antigen) (Leukocyte antigen MEM-102) (SLAM family member 2) (SLAMF2) (Signaling lymphocytic activation molecule 2) (TCT.1) (CD antigen CD48)	CD48 BCM1 BLAST1	243	SUBCELLULAR LOCATION: Cell membrane {ECO:0000269|PubMed:1999351, ECO:0000269|PubMed:9041467}; Lipid-anchor, GPI-anchor {ECO:0000269|PubMed:1999351}. Membrane raft {ECO:0000269|PubMed:12007789}. Secreted {ECO:0000269|PubMed:9418191}.	1.56	2.95	3.05
MGI:1919147	Q9D7F2	Ly6/PLAUR domain-containing protein 6B	Lypd6b	172	SUBCELLULAR LOCATION: Cell membrane {ECO:0000305}; Lipid-anchor, GPI-anchor {ECO:0000305}.	1.68	2.64	2.91	HGNC:27018	Q8NI32	Ly6/PLAUR domain-containing protein 6B	LYPD6B	183	SUBCELLULAR LOCATION: Cell membrane {ECO:0000305}; Lipid-anchor, GPI-anchor {ECO:0000305}.	1.56	2.78	2.58
MGI:2443310	Q3V1G4	Olfactomedin-like protein 2B (Photomedin-2)	Olfml2b	746	SUBCELLULAR LOCATION: Secreted {ECO:0000269|PubMed:15836428}.	1.56	2.66	2.81	HGNC:24558	Q68BL8	Olfactomedin-like protein 2B (Photomedin-2)	OLFML2B	750	SUBCELLULAR LOCATION: Secreted {ECO:0000250}.	1.56	3.06	3.13
MGI:1333844	Q9CPU9	Protein SLC31A2 (Copper transporter 2) (CTR2) (Solute carrier family 31 member 2)	Slc31a2	143	SUBCELLULAR LOCATION: Membrane {ECO:0000250|UniProtKB:O15432}; Multi-pass membrane protein {ECO:0000255}. Cytoplasmic vesicle membrane {ECO:0000250|UniProtKB:O15432}; Multi-pass membrane protein {ECO:0000255}. Late endosome membrane {ECO:0000305|PubMed:24167251}; Multi-pass membrane protein {ECO:0000255}. Lysosome membrane {ECO:0000250|UniProtKB:O15432}; Multi-pass membrane protein {ECO:0000255}.…	1.57	2.81	2.45	HGNC:11017	O15432	Protein SLC31A2 (Copper transporter 2) (hCTR2) (Solute carrier family 31 member 2)	SLC31A2 COPT2 CTR2	143	SUBCELLULAR LOCATION: Membrane {ECO:0000269|PubMed:17944601}; Multi-pass membrane protein {ECO:0000255}. Cytoplasmic vesicle membrane {ECO:0000269|PubMed:17944601}; Multi-pass membrane protein {ECO:0000255}. Late endosome membrane {ECO:0000269|PubMed:17617060}; Multi-pass membrane protein {ECO:0000255}. Lysosome membrane {ECO:0000269|PubMed:17617060}; Multi-pass membrane protein {ECO:0000255}. No…	1.56	2.26	2.34
MGI:102497	P03903	NADH-ubiquinone oxidoreductase chain 4L (EC 7.1.1.2) (NADH dehydrogenase subunit 4L)	Mtnd4l mt-Nd4l Nd4l	98	SUBCELLULAR LOCATION: Mitochondrion inner membrane {ECO:0000269|PubMed:38575788}; Multi-pass membrane protein {ECO:0000255}.	1.76	2.86	2.6	HGNC:7460	P03901	NADH-ubiquinone oxidoreductase chain 4L (EC 7.1.1.2) (NADH dehydrogenase subunit 4L) (ND4L)	MT-ND4L MTND4L NADH4L ND4L	98	SUBCELLULAR LOCATION: Mitochondrion inner membrane {ECO:0000250|UniProtKB:P03902}; Multi-pass membrane protein {ECO:0000255}.	1.56	2.62	2.67
MGI:104903	Q8CFZ4	Glypican-3 [Cleaved into: Glypican-3 alpha subunit; Glypican-3 beta subunit]	Gpc3	579	SUBCELLULAR LOCATION: Cell membrane {ECO:0000250|UniProtKB:P13265}; Lipid-anchor, GPI-anchor {ECO:0000250|UniProtKB:P13265}; Extracellular side {ECO:0000250|UniProtKB:P13265}.	1.77	2.87	3.21	HGNC:4451	P51654	Glypican-3 (GTR2-2) (Intestinal protein OCI-5) (MXR7) [Cleaved into: Glypican-3 alpha subunit; Glypican-3 beta subunit]	GPC3 OCI5	580	SUBCELLULAR LOCATION: Cell membrane {ECO:0000269|PubMed:14610063}; Lipid-anchor, GPI-anchor {ECO:0000250|UniProtKB:P13265}; Extracellular side {ECO:0000250|UniProtKB:P13265}.	1.56	2.66	2.98
MGI:2685047	D3YXG0	Hemicentin-1 (Fibulin-6) (FIBL-6)	Hmcn1	5634	SUBCELLULAR LOCATION: Secreted, extracellular space, extracellular matrix, basement membrane {ECO:0000269|PubMed:17015624, ECO:0000269|PubMed:24951538, ECO:0000269|PubMed:29488390, ECO:0000269|PubMed:32035013, ECO:0000269|PubMed:34504132}. Cytoplasm {ECO:0000269|PubMed:17015624, ECO:0000269|PubMed:29488390}. Cell junction {ECO:0000269|PubMed:17015624}. Cleavage furrow {ECO:0000269|PubMed:21215633…	1.56	2.94	2.65	HGNC:19194	Q96RW7	Hemicentin-1 (Fibulin-6) (FIBL-6)	HMCN1 FIBL6	5635	SUBCELLULAR LOCATION: Secreted, extracellular space, extracellular matrix, basement membrane {ECO:0000250|UniProtKB:D3YXG0}. Cytoplasm {ECO:0000250|UniProtKB:D3YXG0}. Cell junction {ECO:0000250|UniProtKB:D3YXG0}. Cleavage furrow {ECO:0000250|UniProtKB:D3YXG0}. Note=Has been detected in the glomerular basement membrane in one study. However, another study found expression in the glomerular mesangi…	1.56	3.09	2.33
MGI:109152	P97386	DNA ligase 3 (EC 6.5.1.1) (DNA ligase III) (Polydeoxyribonucleotide synthase [ATP] 3)	Lig3	1015	SUBCELLULAR LOCATION: Nucleus.	1.49	2.96	2.93	HGNC:6600	P49916	DNA ligase 3 (EC 6.5.1.1) (DNA ligase III) (Polydeoxyribonucleotide synthase [ATP] 3)	LIG3	1009	SUBCELLULAR LOCATION: [Isoform 1]: Mitochondrion {ECO:0000269|PubMed:10207110, ECO:0000269|PubMed:24674627}. Note=Contains an N-terminal mitochondrial transit peptide. {ECO:0000269|PubMed:10207110}.; SUBCELLULAR LOCATION: [Isoform 2]: Mitochondrion {ECO:0000305|PubMed:10207110}. Note=Contains an N-terminal mitochondrial transit peptide. {ECO:0000305|PubMed:10207110}.; SUBCELLULAR LOCATION: [Isofo…	1.56	3.86	3.38
MGI:97612	P35456	Urokinase plasminogen activator surface receptor (U-PAR) (uPAR) (CD antigen CD87)	Plaur	327	SUBCELLULAR LOCATION: [Isoform 1]: Cell membrane {ECO:0000250|UniProtKB:P49616}; Lipid-anchor, GPI-anchor {ECO:0000250|UniProtKB:P49616}.; SUBCELLULAR LOCATION: [Isoform 2]: Secreted {ECO:0000250|UniProtKB:P49616}.	1.87	2.96	2.72	HGNC:9053	Q03405	Urokinase plasminogen activator surface receptor (U-PAR) (uPAR) (Monocyte activation antigen Mo3) (CD antigen CD87)	PLAUR MO3 UPAR	335	SUBCELLULAR LOCATION: Cell membrane {ECO:0000269|PubMed:12376466}. Cell projection, invadopodium membrane {ECO:0000269|PubMed:12376466}. Note=Colocalized with FAP (seprase) preferentially at the cell surface of invadopodia membrane in a cytoskeleton-, integrin- and vitronectin-dependent manner. {ECO:0000269|PubMed:12376466}.; SUBCELLULAR LOCATION: [Isoform 1]: Cell membrane {ECO:0000269|PubMed:15…	1.56	2.54	2.37
MGI:1913399	Q8R207	Serine palmitoyltransferase small subunit A (Small subunit of serine palmitoyltransferase A) (ssSPTa)	Sptssa Ssspta	71	SUBCELLULAR LOCATION: Endoplasmic reticulum membrane {ECO:0000305}; Multi-pass membrane protein {ECO:0000305}.	1.56	3.07	3.31	HGNC:20361	Q969W0	Serine palmitoyltransferase small subunit A (Small subunit of serine palmitoyltransferase A) (ssSPTa)	SPTSSA C14orf147 SSSPTA	71	SUBCELLULAR LOCATION: Endoplasmic reticulum membrane {ECO:0000269|PubMed:23510452}; Multi-pass membrane protein {ECO:0000255}.	1.56	3.07	3.31
MGI:2182619	Q8K406	Leucine-rich repeat LGI family member 3 (Leubrin) (Leucine-rich glioma-inactivated protein 3)	Lgi3	548	SUBCELLULAR LOCATION: Secreted {ECO:0000250|UniProtKB:Q8N145}. Cytoplasmic vesicle, secretory vesicle, synaptic vesicle {ECO:0000269|PubMed:18760330}. Synapse, synaptosome {ECO:0000269|PubMed:18760330}. Cell projection, axon {ECO:0000269|PubMed:35948005}. Note=Found in the synaptosomal membrane fraction. Within peripheral myelinated axons, LGI3 is highly expressed at the juxtaparanodal membrane a…	1.56	3.39	3.65	HGNC:18711	Q8N145	Leucine-rich repeat LGI family member 3 (LGI1-like protein 4) (Leucine-rich glioma-inactivated protein 3)	LGI3 LGIL4 UNQ8190/PRO23199	548	SUBCELLULAR LOCATION: Secreted {ECO:0000269|PubMed:35948005}. Cytoplasmic vesicle, secretory vesicle, synaptic vesicle {ECO:0000250|UniProtKB:Q8K406}. Synapse, synaptosome {ECO:0000250|UniProtKB:Q8K406}. Cell projection, axon {ECO:0000250|UniProtKB:Q8K406}. Note=Found in the synaptosomal membrane fraction. Within peripheral myelinated axons, LGI3 is highly expressed at the juxtaparanodal membrane…	1.56	3.14	3.44
MGI:1919871	Q9CZG9	PDZ domain-containing protein 11	Pdzd11 Pdzk11	140	SUBCELLULAR LOCATION: Cytoplasm {ECO:0000250|UniProtKB:Q5EBL8}. Cell junction, adherens junction {ECO:0000269|PubMed:30463011}. Cell membrane {ECO:0000269|PubMed:30463011}.	1.56	4.05	2.56	HGNC:28034	Q5EBL8	PDZ domain-containing protein 11 (ATPase-interacting PDZ protein) (Plasma membrane calcium ATPase-interacting single-PDZ protein) (PMCA-interacting single-PDZ protein)	PDZD11 AIPP1 PDZK11 PISP HSPC227 UNQ6486/PRO21335	140	SUBCELLULAR LOCATION: [Isoform 2]: Secreted {ECO:0000305}.; SUBCELLULAR LOCATION: [Isoform 1]: Cytoplasm {ECO:0000269|PubMed:12763866}. Cell junction, adherens junction {ECO:0000269|PubMed:30463011}. Cell membrane {ECO:0000269|PubMed:30463011}.	1.56	4.2	3.17
MGI:1919104	Q9DA79	Dipeptidase 3 (Membrane-bound dipeptidase 3) (MBD-3) (Protein expressed in male leptotene and zygotene spermatocytes 136) (MLZ-136)	Dpep3 Mbd3	493	SUBCELLULAR LOCATION: Membrane {ECO:0000269|PubMed:12738806}; Lipid-anchor, GPI-anchor {ECO:0000269|PubMed:12738806}.	1.62	4.11	3.36	HGNC:23029	Q9H4B8	Dipeptidase 3	DPEP3 UNQ834/PRO1772	488	SUBCELLULAR LOCATION: Membrane {ECO:0000250|UniProtKB:Q9DA79}; Lipid-anchor, GPI-anchor {ECO:0000250|UniProtKB:Q9DA79}.	1.56	3.24	3.24
MGI:1916953	Q8VE38	Oxidoreductase NAD-binding domain-containing protein 1 (EC 1.-.-.-)	Oxnad1	311		1.68	4.31	4.13	HGNC:25128	Q96HP4	Oxidoreductase NAD-binding domain-containing protein 1 (EC 1.-.-.-)	OXNAD1	312		1.56	2.83	2.74
MGI:1913302	Q9CZB0	Succinate dehydrogenase cytochrome b560 subunit, mitochondrial (Integral membrane protein CII-3) (Malate dehydrogenase [quinone] cytochrome b560 subunit) (QPs-1) (QPs1)	Sdhc	169	SUBCELLULAR LOCATION: Mitochondrion inner membrane {ECO:0000250|UniProtKB:Q99643}; Multi-pass membrane protein {ECO:0000250|UniProtKB:Q99643}.	1.78	4.35	4.39	HGNC:10682	Q99643	Succinate dehydrogenase cytochrome b560 subunit, mitochondrial (Integral membrane protein CII-3) (Malate dehydrogenase [quinone] cytochrome b560 subunit) (QPs-1) (QPs1) (Succinate dehydrogenase complex subunit C) (Succinate-ubiquinone oxidoreductase cytochrome B large subunit) (CYBL)	SDHC CYB560 SDH3	169	SUBCELLULAR LOCATION: Mitochondrion inner membrane {ECO:0000269|PubMed:37098072}; Multi-pass membrane protein {ECO:0000269|PubMed:37098072}.	1.56	4.56	4.42
MGI:2137513	Q99PD7	Sodium/potassium/calcium exchanger 3 (Na(+)/K(+)/Ca(2+)-exchange protein 3) (Solute carrier family 24 member 3)	Slc24a3 Nckx3	645	SUBCELLULAR LOCATION: Cell membrane {ECO:0000250|UniProtKB:Q9HC58}; Multi-pass membrane protein {ECO:0000255}.	1.73	4.4	3.7	HGNC:10977	Q9HC58	Sodium/potassium/calcium exchanger 3 (Na(+)/K(+)/Ca(2+)-exchange protein 3) (Solute carrier family 24 member 3)	SLC24A3 NCKX3	644	SUBCELLULAR LOCATION: Cell membrane {ECO:0000269|PubMed:26631410}; Multi-pass membrane protein {ECO:0000255}.	1.56	4.6	3.14
MGI:1913979	Q9CQM6	Ankyrin repeat domain-containing protein 61	Ankrd61	421		1.76	4.4	4.32	HGNC:22467	A6NGH8	Ankyrin repeat domain-containing protein 61	ANKRD61	418		1.56	4.54	4.51
MGI:2442812	B9EJI9	Transmembrane protein 229A	Tmem229a	371	SUBCELLULAR LOCATION: Membrane {ECO:0000305}; Multi-pass membrane protein {ECO:0000305}.	1.66	4.83	4.84	HGNC:37279	B2RXF0	Transmembrane protein 229A	TMEM229A	380	SUBCELLULAR LOCATION: Membrane {ECO:0000305}; Multi-pass membrane protein {ECO:0000305}.	1.56	4.81	4.83
MGI:1919159	Q9D786	HAUS augmin-like complex subunit 5	Haus5 Kiaa0841	619	SUBCELLULAR LOCATION: Cytoplasm, cytoskeleton, microtubule organizing center, centrosome {ECO:0000250|UniProtKB:O94927}. Cytoplasm, cytoskeleton, spindle {ECO:0000250|UniProtKB:O94927}. Note=Localizes to interphase centrosomes and to mitotic spindle microtubules. {ECO:0000250|UniProtKB:O94927}.	2.84	4.88	3.65	HGNC:29130	O94927	HAUS augmin-like complex subunit 5	HAUS5 KIAA0841	633	SUBCELLULAR LOCATION: Cytoplasm, cytoskeleton, microtubule organizing center, centrosome {ECO:0000269|PubMed:19369198, ECO:0000269|PubMed:19427217}. Cytoplasm, cytoskeleton, spindle {ECO:0000269|PubMed:19369198, ECO:0000269|PubMed:19427217, ECO:0000269|PubMed:30723163}. Note=Localizes to interphase centrosomes and to mitotic spindle microtubules. {ECO:0000269|PubMed:19369198, ECO:0000269|PubMed:1…	1.56	4.65	3.54
MGI:2679256	Q8K274	Ketosamine-3-kinase (EC 2.7.1.172) (Fructosamine-3-kinase-related protein) (FN3K-RP) (FN3K-related protein) (Protein-psicosamine 3-kinase FN3KRP) (EC 2.7.1.-)	Fn3krp	309		2.35	4.95	4.22	HGNC:25700	Q9HA64	Ketosamine-3-kinase (EC 2.7.1.172) (Fructosamine-3-kinase-related protein) (FN3K-RP) (FN3K-related protein) (Protein-psicosamine 3-kinase FN3KRP) (EC 2.7.1.-)	FN3KRP	309		1.56	5.02	4.17
MGI:1923625	Q9D0A0	DET1 homolog (De-etiolated-1 homolog)	Det1	550	SUBCELLULAR LOCATION: Nucleus {ECO:0000250}.	1.56	4.96	2.32	HGNC:25477	Q7L5Y6	DET1 homolog (De-etiolated-1 homolog)	DET1	550	SUBCELLULAR LOCATION: Nucleus {ECO:0000305}.	1.56	4.96	2.32
MGI:1860775	Q8R2S9	Actin-related protein 8	Actr8 Arp8	624	SUBCELLULAR LOCATION: Nucleus {ECO:0000250}. Chromosome {ECO:0000250}. Note=Specifically localizes to mitotic chromosomes. {ECO:0000250}.	1.56	5.04	4.71	HGNC:14672	Q9H981	Actin-related protein 8 (hArp8) (INO80 complex subunit N)	ACTR8 ARP8 INO80N	624	SUBCELLULAR LOCATION: Nucleus {ECO:0000269|PubMed:18163988}. Chromosome {ECO:0000269|PubMed:18163988}. Note=Specifically localizes to mitotic chromosomes.	1.56	5.05	4.72
MGI:3646469	Q09M05	Cytosolic carboxypeptidase 4 (EC 3.4.17.-) (EC 3.4.17.24) (ATP/GTP-binding protein-like 1) (Protein deglutamylase CCP4)	Agbl1 Ccp4	1122	SUBCELLULAR LOCATION: Cytoplasm, cytosol {ECO:0000250|UniProtKB:Q96MI9}.	3.53	5.04	5.11	HGNC:26504	Q96MI9	Cytosolic carboxypeptidase 4 (EC 3.4.17.-) (EC 3.4.17.24) (ATP/GTP-binding protein-like 1) (Protein deglutamylase CCP4)	AGBL1 CCP4	1112	SUBCELLULAR LOCATION: Cytoplasm, cytosol {ECO:0000269|PubMed:24094747}.	1.56	5.02	5.05
MGI:2685055	Q148W8	Serine/threonine/tyrosine-interacting-like protein 2 (Inactive dual specificity phosphatase 27)	Styxl2 Dusp27	1138	SUBCELLULAR LOCATION: Cytoplasm, myofibril, sarcomere {ECO:0000250|UniProtKB:F1QWM2}.	1.9	5.12	4.96	HGNC:25034	Q5VZP5	Serine/threonine/tyrosine-interacting-like protein 2 (Inactive dual specificity phosphatase 27)	STYXL2 DUSP27	1158	SUBCELLULAR LOCATION: Cytoplasm, myofibril, sarcomere {ECO:0000250|UniProtKB:F1QWM2}.	1.56	4.88	5.18
MGI:1355333	P28660	Nck-associated protein 1 (NAP 1) (Brain protein H19) (MH19) (Membrane-associated protein HEM-2) (p125Nap1)	Nckap1 Hem2 Kiaa0587 Nap1	1128	SUBCELLULAR LOCATION: Cell membrane {ECO:0000269|PubMed:14765121}; Single-pass membrane protein {ECO:0000269|PubMed:14765121}; Cytoplasmic side {ECO:0000269|PubMed:14765121}. Cell projection, lamellipodium membrane {ECO:0000269|PubMed:14765121}; Single-pass membrane protein {ECO:0000269|PubMed:14765121}; Cytoplasmic side {ECO:0000269|PubMed:14765121}. Cytoplasm {ECO:0000269|PubMed:14765121}. Note…	1.56	5.24	4.95	HGNC:7666	Q9Y2A7	Nck-associated protein 1 (NAP 1) (Membrane-associated protein HEM-2) (p125Nap1)	NCKAP1 HEM2 KIAA0587 NAP1	1128	SUBCELLULAR LOCATION: Cell membrane {ECO:0000250|UniProtKB:P28660}; Single-pass membrane protein {ECO:0000250|UniProtKB:P28660}; Cytoplasmic side {ECO:0000250|UniProtKB:P28660}. Cell projection, lamellipodium membrane {ECO:0000250|UniProtKB:P28660}; Single-pass membrane protein {ECO:0000250|UniProtKB:P28660}; Cytoplasmic side {ECO:0000250|UniProtKB:P28660}. Note=At the interface between the lamel…	1.56	5.24	4.95
MGI:1920455	Q6DFW0	Guanine nucleotide exchange factor C9orf72 homolog	C9orf72 Dennd9 Dennl72	481	SUBCELLULAR LOCATION: Nucleus {ECO:0000269|PubMed:24549040, ECO:0000269|PubMed:26408000, ECO:0000269|PubMed:27476503}. Cytoplasm {ECO:0000269|PubMed:24549040, ECO:0000269|PubMed:26408000, ECO:0000269|PubMed:27476503, ECO:0000269|PubMed:27617292}. Cytoplasm, P-body {ECO:0000250|UniProtKB:Q96LT7}. Cytoplasm, Stress granule {ECO:0000250|UniProtKB:Q96LT7}. Endosome {ECO:0000250|UniProtKB:Q96LT7}. Lys…	1.56	5.26	5.29	HGNC:28337	Q96LT7	Guanine nucleotide exchange factor C9orf72	C9orf72 DENND9 DENNL72	481	SUBCELLULAR LOCATION: Nucleus {ECO:0000269|PubMed:21944779, ECO:0000269|PubMed:27037575}. Cytoplasm {ECO:0000269|PubMed:21944778, ECO:0000269|PubMed:27037575, ECO:0000269|PubMed:27193190}. Cytoplasm, P-body {ECO:0000269|PubMed:27037575}. Cytoplasm, Stress granule {ECO:0000269|PubMed:27037575}. Endosome {ECO:0000269|PubMed:24549040}. Lysosome {ECO:0000269|PubMed:24549040, ECO:0000269|PubMed:275591…	1.56	5.28	5.19
MGI:1919995	Q8C2L6	Transmembrane protein 161B	Tmem161b	487	SUBCELLULAR LOCATION: Cell membrane {ECO:0000250|UniProtKB:Q7SY10}; Multi-pass membrane protein {ECO:0000255}.	1.57	2.77	2.62	HGNC:28483	Q8NDZ6	Transmembrane protein 161B	TMEM161B UNQ679/PRO1313	487	SUBCELLULAR LOCATION: Cell membrane {ECO:0000250|UniProtKB:Q7SY10}; Multi-pass membrane protein {ECO:0000255}.	1.57	2.77	2.62
MGI:106651	Q64253	Lymphocyte antigen 6E (Ly-6E) (Stem cell antigen 2) (Thymic shared antigen 1) (TSA-1)	Ly6e Ly67 Sca-2 Tsa-1	136	SUBCELLULAR LOCATION: Cell membrane {ECO:0000269|PubMed:9575182}; Lipid-anchor, GPI-anchor {ECO:0000305}.	1.76	2.84	3.03	HGNC:6727	Q16553	Lymphocyte antigen 6E (Ly-6E) (Retinoic acid-induced gene E protein) (RIG-E) (Stem cell antigen 2) (SCA-2) (Thymic shared antigen 1) (TSA-1)	LY6E 9804 RIGE SCA2 TSA1	131	SUBCELLULAR LOCATION: Cell membrane {ECO:0000250|UniProtKB:Q64253}; Lipid-anchor, GPI-anchor {ECO:0000250|UniProtKB:Q64253}.	1.57	2.18	2.07
MGI:1916698	Q9JHJ7	Testisin (EC 3.4.21.-) (Serine protease 21) (Tryptase 4)	Prss21	324	SUBCELLULAR LOCATION: Cell membrane {ECO:0000305}; Lipid-anchor, GPI-anchor {ECO:0000305}.	1.78	2.88	2.85	HGNC:9485	Q9Y6M0	Testisin (EC 3.4.21.-) (Eosinophil serine protease 1) (ESP-1) (Serine protease 21)	PRSS21 ESP1 TEST1 UNQ266/PRO303	314	SUBCELLULAR LOCATION: Cell membrane {ECO:0000305}; Lipid-anchor, GPI-anchor {ECO:0000305}.	1.57	2.82	3.33
MGI:3588243	Q3V0X1	Small integral membrane protein 9	Smim9	137	SUBCELLULAR LOCATION: Cell membrane {ECO:0000305}; Single-pass type I membrane protein {ECO:0000305}.	1.82	2.94	3	HGNC:41915	A6NGZ8	Small integral membrane protein 9	SMIM9 CXorf68	99	SUBCELLULAR LOCATION: Cell membrane {ECO:0000305}; Single-pass type I membrane protein {ECO:0000305}.	1.57	2.78	2.87
MGI:95624	P27681	Gamma-aminobutyric acid receptor subunit gamma-3 (GABA(A) receptor subunit gamma-3) (GABAAR subunit gamma-3)	Gabrg3	467	SUBCELLULAR LOCATION: Postsynaptic cell membrane {ECO:0000250|UniProtKB:Q99928}; Multi-pass membrane protein {ECO:0000255}. Cell membrane {ECO:0000250|UniProtKB:Q99928}; Multi-pass membrane protein {ECO:0000255}.	1.57	2.95	3.08	HGNC:4088	Q99928	Gamma-aminobutyric acid receptor subunit gamma-3 (GABA(A) receptor subunit gamma-3) (GABAAR subunit gamma-3)	GABRG3	467	SUBCELLULAR LOCATION: Postsynaptic cell membrane; Multi-pass membrane protein {ECO:0000255}. Cell membrane; Multi-pass membrane protein {ECO:0000255}.	1.57	2.52	2.1
MGI:3651686	A2A5H7	Protein WFDC11	Wfdc11	82	SUBCELLULAR LOCATION: Secreted {ECO:0000305}.	2.57	3.12	2.87	HGNC:20478	Q8NEX6	Protein WFDC11	WFDC11 WAP11	87	SUBCELLULAR LOCATION: Secreted {ECO:0000305}.	1.57	3.3	3.19
MGI:95621	P63080	Gamma-aminobutyric acid receptor subunit beta-3 (GABA(A) receptor subunit beta-3) (GABAAR subunit beta-3)	Gabrb3 Gabrb-3	473	SUBCELLULAR LOCATION: Postsynaptic cell membrane {ECO:0000250|UniProtKB:P28472}; Multi-pass membrane protein {ECO:0000255}. Cell membrane {ECO:0000269|PubMed:28978485}; Multi-pass membrane protein {ECO:0000250|UniProtKB:P28472}. Cytoplasmic vesicle membrane {ECO:0000250|UniProtKB:P63079}.	1.57	3.19	3.29	HGNC:4083	P28472	Gamma-aminobutyric acid receptor subunit beta-3 (GABA(A) receptor subunit beta-3) (GABAAR subunit beta-3)	GABRB3	473	SUBCELLULAR LOCATION: Postsynaptic cell membrane; Multi-pass membrane protein {ECO:0000269|PubMed:24909990, ECO:0000269|PubMed:35355020, ECO:0007744|PDB:7QN7}. Cell membrane {ECO:0000269|PubMed:18281286, ECO:0000269|PubMed:18514161, ECO:0000269|PubMed:22243422, ECO:0000269|PubMed:22303015, ECO:0000269|PubMed:24909990, ECO:0000269|PubMed:26950270}; Multi-pass membrane protein {ECO:0000269|PubMed:2…	1.57	3.11	3.27
MGI:2150380	Q99N99	3-oxo-5-alpha-steroid 4-dehydrogenase 2 (EC 1.3.1.22) (5 alpha-SR2) (SR type 2) (Steroid 5-alpha-reductase 2) (S5AR 2)	Srd5a2 5art2	254	SUBCELLULAR LOCATION: Microsome membrane {ECO:0000250}; Multi-pass membrane protein {ECO:0000250}. Endoplasmic reticulum membrane {ECO:0000305}; Multi-pass membrane protein {ECO:0000305}.	1.58	3.22	3.09	HGNC:11285	P31213	3-oxo-5-alpha-steroid 4-dehydrogenase 2 (EC 1.3.1.22) (5 alpha-SR2) (SR type 2) (Steroid 5-alpha-reductase 2) (S5AR 2) (Type II 5-alpha reductase)	SRD5A2	254	SUBCELLULAR LOCATION: Microsome membrane; Multi-pass membrane protein. Endoplasmic reticulum membrane {ECO:0000305}; Multi-pass membrane protein {ECO:0000305}.	1.57	3.72	2.26
MGI:1095404	O09008	Beta-1,3-N-acetylglucosaminyltransferase manic fringe (EC 2.4.1.222) (O-fucosylpeptide 3-beta-N-acetylglucosaminyltransferase)	Mfng	321	SUBCELLULAR LOCATION: Golgi apparatus membrane {ECO:0000250}; Single-pass type II membrane protein {ECO:0000250}.	1.56	3.26	2.83	HGNC:7038	O00587	Beta-1,3-N-acetylglucosaminyltransferase manic fringe (EC 2.4.1.222) (O-fucosylpeptide 3-beta-N-acetylglucosaminyltransferase)	MFNG	321	SUBCELLULAR LOCATION: Golgi apparatus membrane {ECO:0000250}; Single-pass type II membrane protein {ECO:0000250}.	1.57	3.1	2.92
MGI:1891209	Q9WVJ9	EGF-containing fibulin-like extracellular matrix protein 2 (Fibulin-4) (FIBL-4) (Mutant p53-binding protein 1)	Efemp2 Fbln4 Mbp1	443	SUBCELLULAR LOCATION: Secreted, extracellular space, extracellular matrix {ECO:0000269|PubMed:17324935, ECO:0000269|PubMed:26178373, ECO:0000269|PubMed:26690653}. Secreted, extracellular space, extracellular matrix, basement membrane {ECO:0000269|PubMed:17324935}. Note=Localizes on the microfibrils surrounding ELN cores. {ECO:0000269|PubMed:17324935}.	1.57	3.4	3.23	HGNC:3219	O95967	EGF-containing fibulin-like extracellular matrix protein 2 (Fibulin-4) (FIBL-4) (Protein UPH1)	EFEMP2 FBLN4 UNQ200/PRO226	443	SUBCELLULAR LOCATION: Secreted, extracellular space, extracellular matrix {ECO:0000269|PubMed:20389311, ECO:0000269|PubMed:27339457}. Secreted, extracellular space, extracellular matrix, basement membrane {ECO:0000250|UniProtKB:Q9WVJ9}. Note=Localizes on the microfibrils surrounding ELN cores. {ECO:0000250|UniProtKB:Q9WVJ9}.	1.57	3.17	3.09
MGI:1201778	P51863	V-type proton ATPase subunit d 1 (V-ATPase subunit d 1) (P39) (Physophilin) (V-ATPase 40 kDa accessory protein) (V-ATPase AC39 subunit) (Vacuolar proton pump subunit d 1)	Atp6v0d1 Atp6d	351	SUBCELLULAR LOCATION: Membrane {ECO:0000250|UniProtKB:P61421}; Peripheral membrane protein {ECO:0000250|UniProtKB:P61421}; Cytoplasmic side {ECO:0000250|UniProtKB:P61421}. Lysosome membrane {ECO:0000250|UniProtKB:P61421}; Peripheral membrane protein {ECO:0000305}. Cytoplasmic vesicle, clathrin-coated vesicle membrane {ECO:0000250|UniProtKB:P61420}; Peripheral membrane protein {ECO:0000305}. Note=…	1.57	3.43	3.28	HGNC:13724	P61421	V-type proton ATPase subunit d 1 (V-ATPase subunit d 1) (32 kDa accessory protein) (V-ATPase 40 kDa accessory protein) (V-ATPase AC39 subunit) (p39) (Vacuolar proton pump subunit d 1)	ATP6V0D1 ATP6D VPATPD	351	SUBCELLULAR LOCATION: Membrane {ECO:0000305|PubMed:21844891}; Peripheral membrane protein {ECO:0000305|PubMed:21844891}; Cytoplasmic side {ECO:0000305|PubMed:21844891}. Lysosome membrane {ECO:0000305|PubMed:30374053}; Peripheral membrane protein {ECO:0000305}. Cytoplasmic vesicle, clathrin-coated vesicle membrane {ECO:0000250|UniProtKB:P61420}; Peripheral membrane protein {ECO:0000305}. Note=Loca…	1.57	3.43	3.28
MGI:1922901	Q9EST4	Proteasome assembly chaperone 2 (CD40 ligand-activated specific transcript 3) (Proteasome chaperone homolog 2) (Pba2) (Tumor necrosis factor superfamily member 5-induced protein 1)	Psmg2 Clast3 Tnfsf5ip1	264	SUBCELLULAR LOCATION: Nucleus {ECO:0000269|PubMed:12147697}.	1.5	3.51	2.23	HGNC:24929	Q969U7	Proteasome assembly chaperone 2 (PAC-2) (Hepatocellular carcinoma-susceptibility protein 3) (Tumor necrosis factor superfamily member 5-induced protein 1)	PSMG2 HCCA3 PAC2 TNFSF5IP1	264	SUBCELLULAR LOCATION: Nucleus {ECO:0000250|UniProtKB:Q9EST4}.	1.57	3.71	2.13
MGI:3045251	Q7M761	Ovochymase-2 (EC 3.4.21.-) (Oviductin)	Ovch2 Ovtn	609	SUBCELLULAR LOCATION: Secreted {ECO:0000250|UniProtKB:P79953}.	3.46	3.75	2.99	HGNC:29970	Q7RTZ1	Ovochymase-2 (EC 3.4.21.-) (Oviductin)	OVCH2 OVTN	564	SUBCELLULAR LOCATION: Secreted {ECO:0000250|UniProtKB:P79953}.	1.57	3.28	2.77
MGI:1914140	Q9DBH5	Vesicular integral-membrane protein VIP36 (Lectin mannose-binding 2) (Vesicular integral-membrane protein 36) (VIP36)	Lman2	358	SUBCELLULAR LOCATION: Golgi apparatus membrane {ECO:0000250}; Single-pass type I membrane protein {ECO:0000250}.	1.62	3.89	3.84	HGNC:16986	Q12907	Vesicular integral-membrane protein VIP36 (Glycoprotein GP36b) (Lectin mannose-binding 2) (Vesicular integral-membrane protein 36) (VIP36)	LMAN2 C5orf8	356	SUBCELLULAR LOCATION: Endoplasmic reticulum-Golgi intermediate compartment membrane {ECO:0000269|PubMed:10444376}; Single-pass type I membrane protein {ECO:0000269|PubMed:10444376}. Golgi apparatus membrane {ECO:0000269|PubMed:10444376}; Single-pass membrane protein {ECO:0000269|PubMed:10444376}. Endoplasmic reticulum membrane {ECO:0000269|PubMed:10444376}; Single-pass type I membrane protein {EC…	1.57	3.84	3.73
MGI:99515	P48025	Tyrosine-protein kinase SYK (EC 2.7.10.2) (Spleen tyrosine kinase)	Syk ptk72 Sykb	629	SUBCELLULAR LOCATION: Cell membrane {ECO:0000305|PubMed:15845454}. Cytoplasm, cytosol {ECO:0000305|PubMed:15845454}. Cytoplasmic vesicle, phagosome {ECO:0000269|PubMed:15845454}.	1.59	4.25	4.23	HGNC:11491	P43405	Tyrosine-protein kinase SYK (EC 2.7.10.2) (Spleen tyrosine kinase) (p72-Syk)	SYK	635	SUBCELLULAR LOCATION: Cell membrane {ECO:0000305}. Cytoplasm, cytosol {ECO:0000305}.	1.57	4.96	4.78
MGI:1859168	Q8VHW3	Voltage-dependent calcium channel gamma-6 subunit (Neuronal voltage-gated calcium channel gamma-6 subunit)	Cacng6	260	SUBCELLULAR LOCATION: Cell membrane {ECO:0000250|UniProtKB:Q9BXT2}; Multi-pass membrane protein {ECO:0000250|UniProtKB:Q9BXT2}.	2.06	4.29	4.56	HGNC:13625	Q9BXT2	Voltage-dependent calcium channel gamma-6 subunit (Neuronal voltage-gated calcium channel gamma-6 subunit)	CACNG6	260	SUBCELLULAR LOCATION: Cell membrane {ECO:0000305|PubMed:21127204}; Multi-pass membrane protein {ECO:0000305}.	1.57	4.17	4.62
MGI:1916557	Q8K459	Peroxisomal testis-specific protein 1 (Small testis-specific peroxisomal protein)	Pxt1 Stepp	51	SUBCELLULAR LOCATION: Peroxisome {ECO:0000269|PubMed:18160785}.	1.89	4.41	3.23	HGNC:18312	Q8NFP0	Peroxisomal testis-specific protein 1 (Small testis-specific peroxisomal protein)	PXT1 STEPP	134	SUBCELLULAR LOCATION: Peroxisome {ECO:0000250}.	1.57	4.71	2.19
MGI:1891706	Q62504	Msx2-interacting protein (SMART/HDAC1-associated repressor protein) (SPEN homolog)	Spen Kiaa0929 Mint Sharp	3644	SUBCELLULAR LOCATION: Nucleus {ECO:0000269|PubMed:10451362, ECO:0000269|PubMed:15131132}. Note=Associates with chromatin.	1.57	4.69	3.51	HGNC:17575	Q96T58	Msx2-interacting protein (SMART/HDAC1-associated repressor protein) (SPEN homolog)	SPEN KIAA0929 MINT SHARP	3664	SUBCELLULAR LOCATION: Nucleus {ECO:0000269|PubMed:11331609}. Note=Associates with chromatin.	1.57	4.69	3.51
MGI:1914386	Q8R179	Kelch repeat and BTB domain-containing protein 4 (BTB and kelch domain-containing protein 4)	Kbtbd4 Bklhd4	534		1.57	4.86	3.14	HGNC:23761	Q9NVX7	Kelch repeat and BTB domain-containing protein 4 (BTB and kelch domain-containing protein 4)	KBTBD4 BKLHD4	534		1.57	5.13	3.75
MGI:3588197	Q3SYK4	Vertnin	Vrtn	740	SUBCELLULAR LOCATION: Nucleus {ECO:0000250|UniProtKB:E1CHH8}.	1.67	4.86	4.96	HGNC:20223	Q9H8Y1	Vertnin	VRTN C14orf115	702	SUBCELLULAR LOCATION: Nucleus {ECO:0000250|UniProtKB:E1CHH8}.	1.57	4.57	4.7
MGI:1929618	Q61542	StAR-related lipid transfer protein 3 (Protein ES 64) (Protein MLN 64) (START domain-containing protein 3) (StARD3)	Stard3 Es64 Mln64	446	SUBCELLULAR LOCATION: Late endosome membrane {ECO:0000250|UniProtKB:Q14849}; Multi-pass membrane protein {ECO:0000255}. Note=Localizes to contact sites between the endoplasmic reticulum and late endosomes: associates with the endoplasmic reticulum membrane via interaction with VAPA, VAPB or MOSPD2. {ECO:0000250|UniProtKB:Q14849}.	1.49	4.97	4.9	HGNC:17579	Q14849	StAR-related lipid transfer protein 3 (Metastatic lymph node gene 64 protein) (MLN 64) (Protein CAB1) (START domain-containing protein 3) (StARD3)	STARD3 CAB1 MLN64	445	SUBCELLULAR LOCATION: Late endosome membrane {ECO:0000269|PubMed:11053434, ECO:0000269|PubMed:16709157, ECO:0000269|PubMed:24105263, ECO:0000269|PubMed:28377464, ECO:0000269|PubMed:29858488}; Multi-pass membrane protein {ECO:0000255}. Note=Localizes to contact sites between the endoplasmic reticulum and late endosomes: associates with the endoplasmic reticulum membrane via interaction with VAPA, …	1.57	5.24	4.97
MGI:1918529	Q99P65	Equilibrative nucleoside transporter 3 (mENT3) (Solute carrier family 29 member 3)	Slc29a3 Ent3	475	SUBCELLULAR LOCATION: Lysosome membrane {ECO:0000250|UniProtKB:Q9BZD2}; Multi-pass membrane protein {ECO:0000305}. Late endosome membrane {ECO:0000250|UniProtKB:Q9BZD2}; Multi-pass membrane protein {ECO:0000305}. Mitochondrion membrane {ECO:0000250|UniProtKB:Q9BZD2}; Multi-pass membrane protein {ECO:0000305}. Cell membrane {ECO:0000250|UniProtKB:Q9BZD2}; Multi-pass membrane protein {ECO:0000305}.	1.71	5	5.05	HGNC:23096	Q9BZD2	Equilibrative nucleoside transporter 3 (hENT3) (Solute carrier family 29 member 3)	SLC29A3 ENT3 UNQ717/PRO1380	475	SUBCELLULAR LOCATION: Lysosome membrane {ECO:0000269|PubMed:15701636, ECO:0000269|PubMed:17897319}; Multi-pass membrane protein {ECO:0000305}. Late endosome membrane {ECO:0000269|PubMed:15701636}; Multi-pass membrane protein {ECO:0000305}. Mitochondrion membrane {ECO:0000269|PubMed:19164483}; Multi-pass membrane protein {ECO:0000305}. Cell membrane {ECO:0000269|PubMed:19164483}; Multi-pass membra…	1.57	4.4	4.44
MGI:108392	Q61609	Sodium-dependent phosphate transporter 1 (Gibbon ape leukemia virus receptor 1) (GLVR-1) (Leukemia virus receptor 1 homolog) (Phosphate transporter 1) (PiT-1) (Solute carrier family 20 member 1)	Slc20a1 Glvr1 Pit1	681	SUBCELLULAR LOCATION: Cell membrane {ECO:0000250|UniProtKB:Q8WUM9}; Multi-pass membrane protein {ECO:0000255}.	1.75	5.07	4.31	HGNC:10946	Q8WUM9	Sodium-dependent phosphate transporter 1 (Gibbon ape leukemia virus receptor 1) (GLVR-1) (Leukemia virus receptor 1 homolog) (Phosphate transporter 1) (PiT-1) (Solute carrier family 20 member 1)	SLC20A1 GLVR1 PIT1	679	SUBCELLULAR LOCATION: Cell membrane {ECO:0000269|PubMed:19726692}; Multi-pass membrane protein {ECO:0000255}.	1.57	3.51	3.44
MGI:106387	Q3UGY8	Brefeldin A-inhibited guanine nucleotide-exchange protein 3 (ARFGEF family member 3)	Arfgef3 Big3 D10Bwg1379e Kiaa1244	2170	SUBCELLULAR LOCATION: Cytoplasmic vesicle, secretory vesicle {ECO:0000269|PubMed:24711543}. Cytoplasmic vesicle, secretory vesicle membrane {ECO:0000305|PubMed:24711543}; Single-pass membrane protein {ECO:0000305}.	1.79	5.09	4.38	HGNC:21213	Q5TH69	Brefeldin A-inhibited guanine nucleotide-exchange protein 3 (ARFGEF family member 3)	ARFGEF3 BIG3 C6orf92 KIAA1244	2177	SUBCELLULAR LOCATION: Cytoplasm {ECO:0000269|PubMed:19496786}. Cytoplasmic vesicle, secretory vesicle {ECO:0000250|UniProtKB:Q3UGY8}. Cytoplasmic vesicle, secretory vesicle membrane {ECO:0000305}; Single-pass membrane protein {ECO:0000305}.	1.57	5.06	4.43
MGI:3651514	D3Z1U7	Transmembrane protein 233 (Dispanin subfamily B member 2) (DSPB2)	Tmem233	110	SUBCELLULAR LOCATION: Membrane {ECO:0000250|UniProtKB:B4DJY2}; Single-pass membrane protein {ECO:0000250|UniProtKB:B4DJY2}.	1.59	5.27	5.3	HGNC:37219	B4DJY2	Transmembrane protein 233 (Dispanin subfamily B member 2) (DSPB2) (Interferon-induced transmembrane domain-containing protein D2)	TMEM233 IFITMD2	109	SUBCELLULAR LOCATION: Cell membrane {ECO:0000269|PubMed:37117223}; Single-pass membrane protein {ECO:0000269|PubMed:37117223}.	1.57	5.24	5.37
MGI:2685741	Q8CIE0	Serpin A11	Serpina11 Gm895	424	SUBCELLULAR LOCATION: Secreted {ECO:0000305}.	1.62	2.19	2.61	HGNC:19193	Q86U17	Serpin A11	SERPINA11	422	SUBCELLULAR LOCATION: Secreted {ECO:0000305}.	1.58	2.67	2.73
MGI:107361	P70269	Cathepsin E (EC 3.4.23.34)	Ctse	397	SUBCELLULAR LOCATION: Endosome {ECO:0000269|PubMed:1601038}. Note=The proenzyme is localized to the endoplasmic reticulum and Golgi apparatus, while the mature enzyme is localized to the endosome.	1.62	2.24	2.05	HGNC:2530	P14091	Cathepsin E (EC 3.4.23.34) [Cleaved into: Cathepsin E form I; Cathepsin E form II]	CTSE	396	SUBCELLULAR LOCATION: Endosome {ECO:0000269|PubMed:7983070}. Note=The proenzyme is localized to the endoplasmic reticulum and Golgi apparatus, while the mature enzyme is localized to the endosome.	1.58	2.18	1.72
MGI:88281	Q9R171	Cerebellin-1 (Brain protein D3) (Precerebellin) [Cleaved into: Cerebellin (CER); [des-Ser1]-cerebellin (des-Ser1-cerebellin)]	Cbln1	193	SUBCELLULAR LOCATION: Secreted {ECO:0000269|PubMed:17331201, ECO:0000269|PubMed:29782851}. Postsynaptic cell membrane {ECO:0000269|PubMed:19200061}. Note=Interaction with CBLN3 may cause partial retention in the endoplasmic reticulum. {ECO:0000269|PubMed:17331201}.	1.58	2.43	2.04	HGNC:1543	P23435	Cerebellin-1 (Precerebellin) [Cleaved into: Cerebellin (CER); [des-Ser1]-cerebellin]	CBLN1	193	SUBCELLULAR LOCATION: Secreted {ECO:0000250|UniProtKB:Q9R171}. Postsynaptic cell membrane {ECO:0000250|UniProtKB:Q9R171}.	1.58	2.25	2.24
MGI:1194924	Q62192	CD180 antigen (Lymphocyte antigen 78) (Ly-78) (Radioprotective 105 kDa protein) (CD antigen CD180)	Cd180 Ly78 Rp105	661	SUBCELLULAR LOCATION: Cell membrane; Single-pass type I membrane protein.	1.72	2.59	2.22	HGNC:6726	Q99467	CD180 antigen (Lymphocyte antigen 64) (Radioprotective 105 kDa protein) (CD antigen CD180)	CD180 LY64 RP105	661	SUBCELLULAR LOCATION: Cell membrane; Single-pass type I membrane protein.	1.58	2.47	2.23
MGI:1928503	Q99JG2	G-protein coupled receptor 37-like 1 (Endothelin B receptor-like protein 2) (ETBR-LP-2)	Gpr37l1 Etbrlp2	481	SUBCELLULAR LOCATION: Cell membrane {ECO:0000269|PubMed:24062445, ECO:0000269|PubMed:27072655}; Multi-pass membrane protein {ECO:0000255}. Cell projection, cilium membrane {ECO:0000269|PubMed:24062445}; Multi-pass membrane protein {ECO:0000255}. Note=Associates with the basal membrane of Bergmann glia cell primary cilia. {ECO:0000269|PubMed:24062445}.	1.58	2.65	2.6	HGNC:14923	O60883	G-protein coupled receptor 37-like 1 (Endothelin B receptor-like protein 2) (ETBR-LP-2)	GPR37L1 ETBRLP2	481	SUBCELLULAR LOCATION: Cell membrane {ECO:0000269|PubMed:28688853}; Multi-pass membrane protein {ECO:0000255}. Cell projection, cilium membrane {ECO:0000250|UniProtKB:Q99JG2}; Multi-pass membrane protein {ECO:0000255}. Note=Associates with the basal membrane of Bergmann glia cell primary cilia. {ECO:0000250|UniProtKB:Q99JG2}.	1.58	2.99	2.63
MGI:88323	P24807	Signal transducer CD24 (Lymphocyte antigen 52) (Ly-52) (M1/69-J11D heat stable antigen) (HSA) (Nectadrin) (R13-Ag) (X62 heat stable antigen) (CD antigen CD24)	Cd24 Cd24a Ly-52	76	SUBCELLULAR LOCATION: Cell membrane; Lipid-anchor, GPI-anchor.	1.67	2.77	3.13	HGNC:1645	P25063	Signal transducer CD24 (Small cell lung carcinoma cluster 4 antigen) (CD antigen CD24)	CD24 CD24A	80	SUBCELLULAR LOCATION: Cell membrane; Lipid-anchor, GPI-anchor.	1.58	2.77	3.13
MGI:1096398	P35762	CD81 antigen (26 kDa cell surface protein TAPA-1) (Target of the antiproliferative antibody 1) (CD antigen CD81)	Cd81 Tapa1	236	SUBCELLULAR LOCATION: Cell membrane {ECO:0000269|PubMed:23213457}; Multi-pass membrane protein {ECO:0000255}. Basolateral cell membrane {ECO:0000250|UniProtKB:P60033}; Multi-pass membrane protein {ECO:0000255}. Note=Associates with CLDN1 and the CLDN1-CD81 complex localizes to the basolateral cell membrane. {ECO:0000250|UniProtKB:P60033}.	1.58	2.89	3.39	HGNC:1701	P60033	CD81 antigen (26 kDa cell surface protein TAPA-1) (Target of the antiproliferative antibody 1) (Tetraspanin-28) (Tspan-28) (CD antigen CD81)	CD81 TAPA1 TSPAN28	236	SUBCELLULAR LOCATION: Cell membrane {ECO:0000269|PubMed:1383329, ECO:0000269|PubMed:1695320, ECO:0000269|PubMed:20237408, ECO:0000269|PubMed:22307619, ECO:0000269|PubMed:2398277, ECO:0000269|PubMed:26354436}; Multi-pass membrane protein {ECO:0000255}. Basolateral cell membrane {ECO:0000269|PubMed:20375010}; Multi-pass membrane protein {ECO:0000255}. Note=Associates with CLDN1 and the CLDN1-CD81 c…	1.58	2.89	3.39
MGI:1919309	A2ARJ3	Transmembrane protein 236	Tmem236 Fam23a	344	SUBCELLULAR LOCATION: Membrane {ECO:0000305}; Multi-pass membrane protein {ECO:0000305}.	1.75	2.89	2.8	HGNC:23473	Q5W0B7	Transmembrane protein 236	TMEM236 FAM23A FAM23B	351	SUBCELLULAR LOCATION: Membrane {ECO:0000305}; Multi-pass membrane protein {ECO:0000305}.	1.58	2.88	2.88
MGI:1096877	O88516	Delta-like protein 3 (Drosophila Delta homolog 3) (Delta3) (M-Delta-3)	Dll3	592	SUBCELLULAR LOCATION: Membrane {ECO:0000305}; Single-pass type I membrane protein {ECO:0000305}.	1.63	2.94	2.95	HGNC:2909	Q9NYJ7	Delta-like protein 3 (Drosophila Delta homolog 3) (Delta3)	DLL3	618	SUBCELLULAR LOCATION: Membrane {ECO:0000305}; Single-pass type I membrane protein {ECO:0000305}.	1.58	3.04	2.83
MGI:1861691	Q9JIA1	Leucine-rich glioma-inactivated protein 1	Lgi1	557	SUBCELLULAR LOCATION: Secreted {ECO:0000269|PubMed:15857855}. Synapse {ECO:0000250|UniProtKB:Q8K4Y5}. Cytoplasm {ECO:0000269|PubMed:26269648}.; SUBCELLULAR LOCATION: [Isoform 1]: Cytoplasm {ECO:0000269|PubMed:16787412}. Golgi apparatus {ECO:0000250|UniProtKB:O95970}. Secreted {ECO:0000250|UniProtKB:O95970}.; SUBCELLULAR LOCATION: [Isoform 2]: Cytoplasm {ECO:0000269|PubMed:16787412}. Endoplasmic r…	1.58	3.44	2.9	HGNC:6572	O95970	Leucine-rich glioma-inactivated protein 1 (Epitempin-1)	LGI1 EPT UNQ775/PRO1569	557	SUBCELLULAR LOCATION: Secreted {ECO:0000269|PubMed:16787412, ECO:0000269|PubMed:17067999, ECO:0000269|PubMed:17296837}. Synapse {ECO:0000250|UniProtKB:Q8K4Y5}. Cytoplasm {ECO:0000250|UniProtKB:Q9JIA1}.; SUBCELLULAR LOCATION: [Isoform 1]: Golgi apparatus {ECO:0000269|PubMed:17067999}. Secreted {ECO:0000269|PubMed:9879993}. Cytoplasm {ECO:0000250|UniProtKB:Q9JIA1}.; SUBCELLULAR LOCATION: [Isoform 2…	1.58	3.34	2.77
MGI:102776	P35585	AP-1 complex subunit mu-1 (AP-mu chain family member mu1A) (Adaptor protein complex AP-1 subunit mu-1) (Adaptor-related protein complex 1 subunit mu-1) (Clathrin assembly protein complex 1 mu-1 medium chain 1) (Clathrin coat assembly protein AP47) (Clathrin coat-associated protein AP47) (Golgi adaptor HA1/AP1 adaptin mu-1 subunit) (Mu-adaptin 1) (Mu1A-adaptin)	Ap1m1 Cltnm	423	SUBCELLULAR LOCATION: Golgi apparatus. Cytoplasmic vesicle, clathrin-coated vesicle membrane; Peripheral membrane protein; Cytoplasmic side. Note=Component of the coat surrounding the cytoplasmic face of coated vesicles located at the Golgi complex.	1.58	3.5	3.8	HGNC:13667	Q9BXS5	AP-1 complex subunit mu-1 (AP-mu chain family member mu1A) (Adaptor protein complex AP-1 subunit mu-1) (Adaptor-related protein complex 1 subunit mu-1) (Clathrin assembly protein complex 1 mu-1 medium chain 1) (Clathrin coat assembly protein AP47) (Clathrin coat-associated protein AP47) (Golgi adaptor HA1/AP1 adaptin mu-1 subunit) (Mu-adaptin 1) (Mu1A-adaptin)	AP1M1 CLTNM	423	SUBCELLULAR LOCATION: Golgi apparatus. Cytoplasmic vesicle, clathrin-coated vesicle membrane; Peripheral membrane protein; Cytoplasmic side. Note=Component of the coat surrounding the cytoplasmic face of coated vesicles located at the Golgi complex.	1.58	3.5	3.8
MGI:97576	P18826	Phosphorylase b kinase regulatory subunit alpha, skeletal muscle isoform (Phosphorylase kinase alpha M subunit)	Phka1	1241	SUBCELLULAR LOCATION: Cell membrane {ECO:0000305}; Lipid-anchor {ECO:0000305}; Cytoplasmic side {ECO:0000305}.	1.65	3.65	2.02	HGNC:8925	P46020	Phosphorylase b kinase regulatory subunit alpha, skeletal muscle isoform (Phosphorylase kinase alpha M subunit)	PHKA1 PHKA	1223	SUBCELLULAR LOCATION: Cell membrane {ECO:0000305}; Lipid-anchor {ECO:0000305}; Cytoplasmic side {ECO:0000305}.	1.58	3.63	2.06
MGI:1914672	Q99KU1	Dehydrodolichyl diphosphate synthase complex subunit Dhdds (EC 2.5.1.87) (Cis-isoprenyltransferase) (CIT) (Cis-IPTase)	Dhdds	333	SUBCELLULAR LOCATION: Endoplasmic reticulum membrane {ECO:0000250|UniProtKB:Q86SQ9}; Peripheral membrane protein {ECO:0000250|UniProtKB:Q86SQ9}. Note=colocalizes with calnexin. {ECO:0000250|UniProtKB:Q86SQ9}.	1.62	3.87	3.92	HGNC:20603	Q86SQ9	Dehydrodolichyl diphosphate synthase complex subunit DHDDS (EC 2.5.1.87) (Cis-isoprenyltransferase) (CIT) (Cis-IPTase) (Cis-prenyltransferase subunit hCIT) (Epididymis tissue protein Li 189m)	DHDDS HDS	333	SUBCELLULAR LOCATION: Endoplasmic reticulum membrane {ECO:0000269|PubMed:14652022}; Peripheral membrane protein {ECO:0000269|PubMed:14652022}. Note=colocalizes with calnexin.	1.58	3.87	3.92
MGI:104885	P49722	Proteasome subunit alpha type-2 (Macropain subunit C3) (Multicatalytic endopeptidase complex subunit C3) (Proteasome component C3) (Proteasome subunit alpha-2) (alpha-2)	Psma2 Lmpc3	234	SUBCELLULAR LOCATION: Cytoplasm {ECO:0000269|PubMed:22078707}. Nucleus {ECO:0000269|PubMed:22078707}. Note=Translocated from the cytoplasm into the nucleus following interaction with AKIRIN2, which bridges the proteasome with the nuclear import receptor IPO9 (By similarity). Colocalizes with TRIM5 in cytoplasmic bodies (PubMed:22078707). {ECO:0000250|UniProtKB:P25787, ECO:0000269|PubMed:22078707}.	1.53	4.04	4.31	HGNC:9531	P25787	Proteasome subunit alpha type-2 (Macropain subunit C3) (Multicatalytic endopeptidase complex subunit C3) (Proteasome component C3) (Proteasome subunit alpha-2) (alpha-2)	PSMA2 HC3 PSC3	234	SUBCELLULAR LOCATION: Cytoplasm {ECO:0000269|PubMed:12181345, ECO:0000269|PubMed:34711951}. Nucleus {ECO:0000269|PubMed:12181345, ECO:0000269|PubMed:34711951}. Note=Translocated from the cytoplasm into the nucleus following interaction with AKIRIN2, which bridges the proteasome with the nuclear import receptor IPO9 (PubMed:34711951). Colocalizes with TRIM5 in cytoplasmic bodies (By similarity). {…	1.58	4.04	4.31
MGI:1914089	Q9DCV6	DAP3-binding cell death enhancer 1 (DAP3-binding cell death enhancer 1, long form) (DELE1(L)) (Death ligand signal enhancer) [Cleaved into: DAP3-binding cell death enhancer 1 short form (DELE1(S)) (S-DELE1)]	Dele1 Dele Kiaa0141	510	SUBCELLULAR LOCATION: [DAP3-binding cell death enhancer 1]: Mitochondrion {ECO:0000250|UniProtKB:Q14154}. Mitochondrion outer membrane {ECO:0000250|UniProtKB:Q14154}. Mitochondrion inner membrane {ECO:0000250|UniProtKB:Q14154}. Note=Imported in the mitochondrial matrix in absence of stress, leading to its degradation by LONP1. Localizes at the mitochondrial surface in response to iron deficiency:…	1.6	4.44	4.03	HGNC:28969	Q14154	DAP3-binding cell death enhancer 1 (DAP3-binding cell death enhancer 1, long form) (DELE1(L)) (Death ligand signal enhancer) [Cleaved into: DAP3-binding cell death enhancer 1 short form (DELE1(S)) (S-DELE1) (cDELE1)]	DELE1 DELE KIAA0141	515	SUBCELLULAR LOCATION: [DAP3-binding cell death enhancer 1]: Mitochondrion {ECO:0000269|PubMed:20563667, ECO:0000269|PubMed:32132706, ECO:0000269|PubMed:32132707, ECO:0000269|PubMed:37327776}. Mitochondrion outer membrane {ECO:0000269|PubMed:37327776}. Mitochondrion inner membrane {ECO:0000269|PubMed:32132707}. Note=Imported in the mitochondrial matrix in absence of stress, leading to its degradat…	1.58	4.97	4.78
MGI:1309489	O70589	Peripheral plasma membrane protein CASK (EC 2.7.11.1) (Calcium/calmodulin-dependent serine protein kinase)	Cask Lin-2	926	SUBCELLULAR LOCATION: Nucleus {ECO:0000250|UniProtKB:Q62915}. Cytoplasm {ECO:0000250|UniProtKB:Q62915}. Cell membrane {ECO:0000250|UniProtKB:Q62915}; Peripheral membrane protein {ECO:0000250|UniProtKB:Q62915}.	1.58	4.69	4.79	HGNC:1497	O14936	Peripheral plasma membrane protein CASK (hCASK) (EC 2.7.11.1) (Calcium/calmodulin-dependent serine protein kinase) (Protein lin-2 homolog)	CASK LIN2	926	SUBCELLULAR LOCATION: Nucleus {ECO:0000250|UniProtKB:Q62915}. Cytoplasm {ECO:0000250|UniProtKB:Q62915}. Cell membrane {ECO:0000250|UniProtKB:Q62915}; Peripheral membrane protein {ECO:0000250|UniProtKB:Q62915}.	1.58	4.69	4.79
MGI:88282	Q8BGU2	Cerebellin-2	Cbln2	224	SUBCELLULAR LOCATION: Secreted {ECO:0000269|PubMed:17030622, ECO:0000269|PubMed:17331201, ECO:0000269|PubMed:29782851, ECO:0000269|PubMed:34135511}.	1.58	4.87	4.51	HGNC:1544	Q8IUK8	Cerebellin-2	CBLN2 UNQ1892/PRO4338	224	SUBCELLULAR LOCATION: Secreted {ECO:0000250|UniProtKB:Q8BGU2}.	1.58	4.98	3.9
MGI:1201386	Q8BHG1	Nardilysin (EC 3.4.24.61) (N-arginine dibasic convertase) (NRD convertase) (NRD-C) (Nardilysin convertase)	Nrdc Nrd1	1161	SUBCELLULAR LOCATION: Mitochondrion {ECO:0000250|UniProtKB:O43847}. Cell projection, dendrite {ECO:0000269|PubMed:19935654}.	1.65	4.93	3.02	HGNC:7995	O43847	Nardilysin (EC 3.4.24.61) (N-arginine dibasic convertase) (NRD convertase) (NRD-C) (Nardilysin convertase)	NRDC NRD1	1151	SUBCELLULAR LOCATION: Mitochondrion {ECO:0000269|PubMed:28017472}. Cell projection, dendrite {ECO:0000250|UniProtKB:Q8BHG1}.	1.58	5.09	2.86
MGI:1096393	P97469	Zinc finger protein SNAI2 (Neural crest transcription factor Slug) (Protein snail homolog 2)	Snai2 Slug Slugh	269	SUBCELLULAR LOCATION: Nucleus {ECO:0000250|UniProtKB:O43623}. Cytoplasm {ECO:0000250|UniProtKB:O43623}. Note=Observed in discrete foci in interphase nuclei. These nuclear foci do not overlap with the nucleoli, the SP100 and the HP1 heterochromatin or the coiled body, suggesting SNAI2 is associated with active transcription or active splicing regions (By similarity). {ECO:0000250|UniProtKB:O43623}.	1.58	4.96	4.08	HGNC:11094	O43623	Zinc finger protein SNAI2 (Neural crest transcription factor Slug) (Protein snail homolog 2)	SNAI2 SLUG SLUGH	268	SUBCELLULAR LOCATION: Nucleus {ECO:0000269|PubMed:25893292}. Cytoplasm. Note=Observed in discrete foci in interphase nuclei. These nuclear foci do not overlap with the nucleoli, the SP100 and the HP1 heterochromatin or the coiled body, suggesting SNAI2 is associated with active transcription or active splicing regions.	1.58	4.96	4.08
MGI:2445059	Q8BZ09	Mitochondrial 2-oxodicarboxylate carrier (Solute carrier family 25 member 21)	Slc25a21 Odc	298	SUBCELLULAR LOCATION: Mitochondrion inner membrane {ECO:0000250}; Multi-pass membrane protein {ECO:0000250}.	1.58	5.1	5.22	HGNC:14411	Q9BQT8	Mitochondrial 2-oxodicarboxylate carrier (ODC) (Mitochondrial 2-oxoadipate carrier) (Solute carrier family 25 member 21)	SLC25A21 ODC	299	SUBCELLULAR LOCATION: Mitochondrion inner membrane; Multi-pass membrane protein.	1.58	5.34	5.34
MGI:1098221	O35969	Guanidinoacetate N-methyltransferase (EC 2.1.1.2)	Gamt	236	SUBCELLULAR LOCATION: Cell projection, microvillus {ECO:0000269|PubMed:8312439}. Note=Detected in microvilli of the epithelial cells lining the caput epididymis.	1.96	5.12	5.16	HGNC:4136	Q14353	Guanidinoacetate N-methyltransferase (EC 2.1.1.2)	GAMT	236		1.58	5.18	5.11
MGI:1915483	B2KGE5	Protein FAM229A	Fam229a	128		1.58	5.25	4.28	HGNC:44652	H3BQW9	Protein FAM229A	FAM229A	127		1.58	4.92	4.28
MGI:2385885	Q8R2K8	Uncharacterized protein C1orf54 homolog (Protein L259)		148	SUBCELLULAR LOCATION: Secreted {ECO:0000305}.	1.68	1.93	2.05	HGNC:26258	Q8WWF1	Uncharacterized protein C1orf54	C1orf54	131	SUBCELLULAR LOCATION: Secreted {ECO:0000305}.	1.59	2.09	1.88
MGI:103236	P52793	Ephrin-A1 (EPH-related receptor tyrosine kinase ligand 1) (LERK-1) (Immediate early response protein B61) [Cleaved into: Ephrin-A1, secreted form]	Efna1 Epgl1 Epl1 Lerk1	205	SUBCELLULAR LOCATION: Cell membrane {ECO:0000250|UniProtKB:P20827}; Lipid-anchor, GPI-anchor {ECO:0000250|UniProtKB:P20827}.; SUBCELLULAR LOCATION: [Ephrin-A1, secreted form]: Secreted {ECO:0000250|UniProtKB:P20827}.	1.72	2.16	2.16	HGNC:3221	P20827	Ephrin-A1 (EPH-related receptor tyrosine kinase ligand 1) (LERK-1) (Immediate early response protein B61) (Tumor necrosis factor alpha-induced protein 4) (TNF alpha-induced protein 4) [Cleaved into: Ephrin-A1, secreted form]	EFNA1 EPLG1 LERK1 TNFAIP4	205	SUBCELLULAR LOCATION: Cell membrane {ECO:0000269|PubMed:18794797}; Lipid-anchor, GPI-anchor {ECO:0000269|PubMed:18794797}.; SUBCELLULAR LOCATION: [Ephrin-A1, secreted form]: Secreted {ECO:0000269|PubMed:18794797}.	1.59	2.21	2.13
MGI:2444506	Q8CHX6	Membrane-bound transcription factor site-2 protease (EC 3.4.24.85) (Endopeptidase S2P)	Mbtps2	515	SUBCELLULAR LOCATION: Membrane {ECO:0000250|UniProtKB:O43462}; Multi-pass membrane protein {ECO:0000255}. Cytoplasm {ECO:0000250|UniProtKB:O43462}. Golgi apparatus membrane {ECO:0000250|UniProtKB:O43462}; Multi-pass membrane protein {ECO:0000255}.	1.59	2.2	2.42	HGNC:15455	O43462	Membrane-bound transcription factor site-2 protease (EC 3.4.24.85) (Endopeptidase S2P) (Sterol regulatory element-binding proteins intramembrane protease) (SREBPs intramembrane protease)	MBTPS2 S2P	519	SUBCELLULAR LOCATION: Membrane {ECO:0000305|PubMed:19361614}; Multi-pass membrane protein {ECO:0000255}. Cytoplasm {ECO:0000269|PubMed:19361614}. Golgi apparatus membrane {ECO:0000305|PubMed:16417584}; Multi-pass membrane protein {ECO:0000255}.	1.59	1.82	2.65
MGI:2442949	A2AKY4	Zinc finger protein 804A	Znf804a Zfp804a	1200		1.52	2.34	2.02	HGNC:21711	Q7Z570	Zinc finger protein 804A	ZNF804A C2orf10	1209		1.59	2.34	2.02
MGI:95622	P22933	Gamma-aminobutyric acid receptor subunit delta (GABA(A) receptor subunit delta) (GABAAR subunit delta)	Gabrd	449	SUBCELLULAR LOCATION: Cell membrane {ECO:0000250|UniProtKB:P18506}; Multi-pass membrane protein {ECO:0000250|UniProtKB:O14764}.	1.69	2.34	2.31	HGNC:4084	O14764	Gamma-aminobutyric acid receptor subunit delta (GABA(A) receptor subunit delta) (GABAAR subunit delta)	GABRD	452	SUBCELLULAR LOCATION: Cell membrane {ECO:0000250|UniProtKB:P18506}; Multi-pass membrane protein {ECO:0000269|PubMed:35355020}.	1.59	3.46	3.06
MGI:1929185	Q9EQF4	Sperm-egg fusion protein Juno (Folate receptor 4) (Folate receptor delta) (FR-delta) (Folate-binding protein 3) (IZUMO1 receptor protein JUNO)	Izumo1r Folbp3 Folr4 Juno	244	SUBCELLULAR LOCATION: Cell membrane {ECO:0000269|PubMed:24739963, ECO:0000269|PubMed:25209248, ECO:0000269|PubMed:27309808}; Lipid-anchor, GPI-anchor {ECO:0000269|PubMed:24739963}. Note=GPI-anchored at the oolemma. {ECO:0000269|PubMed:24739963}.	1.92	2.46	2.52	HGNC:32565	A6ND01	Sperm-egg fusion protein Juno (Folate receptor 4) (Folate receptor delta) (FR-delta) (IZUMO1 receptor protein JUNO)	IZUMO1R FOLR4 JUNO	250	SUBCELLULAR LOCATION: Cell membrane {ECO:0000269|PubMed:30517645}; Lipid-anchor, GPI-anchor {ECO:0000250|UniProtKB:Q9EQF4}. Cell projection, microvillus membrane {ECO:0000269|PubMed:36070373}; Lipid-anchor, GPI-anchor {ECO:0000250|UniProtKB:Q9EQF4}. Note=GPI-anchored at the oolemma microvilli. {ECO:0000250|UniProtKB:Q9EQF4}.	1.59	2.4	2.44
MGI:1346088	Q64389	CAMPATH-1 antigen (Lymphocyte differentiation antigen B7) (CD antigen CD52)	Cd52 Cdw52 Mb7	74	SUBCELLULAR LOCATION: Cell membrane; Lipid-anchor, GPI-anchor.	1.76	2.49	2.32	HGNC:1804	P31358	CAMPATH-1 antigen (CDw52) (Cambridge pathology 1 antigen) (Epididymal secretory protein E5) (Human epididymis-specific protein 5) (He5) (CD antigen CD52)	CD52 CDW52 HE5	61	SUBCELLULAR LOCATION: Cell membrane; Lipid-anchor, GPI-anchor.	1.59	2.89	2.45
MGI:107364	Q62386	Interleukin-17A (IL-17) (IL-17A) (Cytotoxic T-lymphocyte-associated antigen 8) (CTLA-8)	Il17a Ctla8 Il17	158	SUBCELLULAR LOCATION: Secreted {ECO:0000269|PubMed:18025225}.	1.26	2.59	2.85	HGNC:5981	Q16552	Interleukin-17A (IL-17) (IL-17A) (Cytotoxic T-lymphocyte-associated antigen 8) (CTLA-8)	IL17A CTLA8 IL17	155	SUBCELLULAR LOCATION: Secreted {ECO:0000269|PubMed:17763419, ECO:0000269|PubMed:8676080}.	1.59	2.81	2.99
MGI:1916141	Q8R2S8	CD177 antigen (CD antigen CD177)	Cd177	817	SUBCELLULAR LOCATION: Cell membrane {ECO:0000269|PubMed:25359465}; Single-pass type IV membrane protein {ECO:0000305}.	1.53	2.97	3.02	HGNC:30072	Q8N6Q3	CD177 antigen (Human neutrophil alloantigen 2a) (HNA-2a) (NB1 glycoprotein) (NB1 GP) (Polycythemia rubra vera protein 1) (PRV-1) (CD antigen CD177)	CD177 NB1 PRV1 UNQ595/PRO1181	437	SUBCELLULAR LOCATION: Cell membrane {ECO:0000269|PubMed:12239154, ECO:0000269|PubMed:12675722, ECO:0000269|PubMed:17244676, ECO:0000269|PubMed:17580308, ECO:0000269|PubMed:18462208, ECO:0000269|PubMed:21193407, ECO:0000269|PubMed:24926686, ECO:0000269|PubMed:27227454, ECO:0000269|PubMed:28240246, ECO:0000269|PubMed:28807980}; Lipid-anchor, GPI-anchor {ECO:0000269|PubMed:12239154, ECO:0000269|PubM…	1.59	2.53	2.24
MGI:87926	Q64437	All-trans-retinol dehydrogenase [NAD(+)] ADH7 (EC 1.1.1.105) (ADH-C2) (Alcohol dehydrogenase 7) (Alcohol dehydrogenase class 4 mu/sigma chain) (EC 1.1.1.1) (Alcohol dehydrogenase class IV mu/sigma chain) (Gastric alcohol dehydrogenase) (Omega-hydroxydecanoate dehydrogenase ADH7) (EC 1.1.1.66) (Retinol dehydrogenase)	Adh7 Adh-3 Adh3	374	SUBCELLULAR LOCATION: Cytoplasm.	1.5	3.24	3.52	HGNC:256	P40394	All-trans-retinol dehydrogenase [NAD(+)] ADH7 (EC 1.1.1.105) (Alcohol dehydrogenase class 4 mu/sigma chain) (EC 1.1.1.1) (Alcohol dehydrogenase class IV mu/sigma chain) (Gastric alcohol dehydrogenase) (Omega-hydroxydecanoate dehydrogenase ADH7) (EC 1.1.1.66) (Retinol dehydrogenase)	ADH7	386	SUBCELLULAR LOCATION: Cytoplasm.	1.59	4.93	3.35
MGI:2687035	Q7TNT2	Fatty acyl-CoA reductase 2 (Far2) (EC 1.2.1.84)	Far2	515	SUBCELLULAR LOCATION: Peroxisome membrane {ECO:0000269|PubMed:15220348}; Single-pass membrane protein {ECO:0000250|UniProtKB:Q96K12}.	1.57	3.37	3.22	HGNC:25531	Q96K12	Fatty acyl-CoA reductase 2 (FAR2) (EC 1.2.1.84) (Male sterility domain-containing protein 1)	FAR2 MLSTD1	515	SUBCELLULAR LOCATION: Peroxisome membrane {ECO:0000269|PubMed:15220348, ECO:0000269|PubMed:24108123}; Single-pass membrane protein {ECO:0000305|PubMed:24108123}.	1.59	3.74	3.65
MGI:1929601	Q8R0W6	NEDD4 family-interacting protein 1 (NEDD4 WW domain-binding protein 5)	Ndfip1 N4wbp5	221	SUBCELLULAR LOCATION: Endosome membrane {ECO:0000250|UniProtKB:Q9BT67}; Multi-pass membrane protein {ECO:0000250|UniProtKB:Q9BT67}. Golgi apparatus membrane {ECO:0000269|PubMed:11748237, ECO:0000269|PubMed:16822981, ECO:0000269|PubMed:18819914}. Synapse, synaptosome {ECO:0000269|PubMed:23897647}. Cell projection, dendrite {ECO:0000269|PubMed:23897647}. Secreted {ECO:0000250|UniProtKB:Q9BT67}. Not…	1.59	3.53	3.92	HGNC:17592	Q9BT67	NEDD4 family-interacting protein 1 (Breast cancer-associated protein SGA-1M) (NEDD4 WW domain-binding protein 5) (Putative MAPK-activating protein PM13) (Putative NF-kappa-B-activating protein 164) (Putative NFKB and MAPK-activating protein)	NDFIP1 N4WBP5 PSEC0192 PSEC0223	221	SUBCELLULAR LOCATION: Endosome membrane {ECO:0000269|PubMed:20534535}; Multi-pass membrane protein {ECO:0000269|PubMed:20534535}. Golgi apparatus membrane {ECO:0000269|PubMed:26363003}. Synapse, synaptosome {ECO:0000250|UniProtKB:Q8R0W6}. Cell projection, dendrite {ECO:0000250|UniProtKB:Q5U2S1}. Secreted {ECO:0000269|PubMed:18819914}. Note=Detected in exosomes and secreted via the exosomal pathwa…	1.59	3.57	4.15
MGI:3647046	P86050	Transmembrane protein 170B	Tmem170b	132	SUBCELLULAR LOCATION: Cell membrane {ECO:0000250|UniProtKB:Q5T4T1}; Multi-pass membrane protein {ECO:0000255}.	1.59	3.62	2.23	HGNC:34244	Q5T4T1	Transmembrane protein 170B	TMEM170B	132	SUBCELLULAR LOCATION: Cell membrane {ECO:0000269|PubMed:29367600}; Multi-pass membrane protein {ECO:0000255}.	1.59	3.77	2.21
MGI:1920416	Q71KT5	Delta(14)-sterol reductase TM7SF2 (Delta-14-SR) (EC 1.3.1.70) (3-beta-hydroxysterol Delta (14)-reductase) (C-14 sterol reductase) (C14SR) (Sterol C14-reductase) (Transmembrane 7 superfamily member 2)	Tm7sf2	418	SUBCELLULAR LOCATION: Endoplasmic reticulum membrane {ECO:0000250|UniProtKB:O76062}; Multi-pass membrane protein {ECO:0000255}. Microsome membrane {ECO:0000269|PubMed:18785926}; Multi-pass membrane protein {ECO:0000255}.	1.42	3.96	3.74	HGNC:11863	O76062	Delta(14)-sterol reductase TM7SF2 (Delta-14-SR) (EC 1.3.1.70) (3-beta-hydroxysterol Delta (14)-reductase) (Another new gene 1 protein) (C-14 sterol reductase) (C14SR) (Putative sterol reductase SR-1) (Sterol C14-reductase) (Transmembrane 7 superfamily member 2)	TM7SF2 ANG1	418	SUBCELLULAR LOCATION: Microsome membrane {ECO:0000250|UniProtKB:Q71KT5}; Multi-pass membrane protein {ECO:0000255}. Endoplasmic reticulum membrane {ECO:0000269|PubMed:9878250}; Multi-pass membrane protein {ECO:0000255}.	1.59	3.33	3.35
MGI:2443113	Q80WT0	Junctophilin-4 (JP-4) (Junctophilin-like 1 protein)	Jph4 Jphl1	628	SUBCELLULAR LOCATION: Cell membrane {ECO:0000250}; Peripheral membrane protein {ECO:0000250}. Endoplasmic reticulum membrane {ECO:0000269|PubMed:16809425}; Single-pass type IV membrane protein {ECO:0000269|PubMed:16809425}. Note=Localized predominantly on the plasma membrane. The transmembrane domain is anchored in endoplasmic reticulum membrane, while the N-terminal part associates with the plas…	1.59	4.02	3.56	HGNC:20156	Q96JJ6	Junctophilin-4 (JP-4) (Junctophilin-like 1 protein)	JPH4 JPHL1 KIAA1831	628	SUBCELLULAR LOCATION: Cell membrane {ECO:0000250}; Peripheral membrane protein {ECO:0000250}. Endoplasmic reticulum membrane {ECO:0000250}; Single-pass type IV membrane protein {ECO:0000250}. Note=Localized predominantly on the plasma membrane. The transmembrane domain is anchored in endoplasmic reticulum membrane, while the N-terminal part associates with the plasma membrane (By similarity). {EC…	1.59	4.02	3.56
MGI:1349451	Q9Z319	Atrial natriuretic peptide-converting enzyme (EC 3.4.21.-) (Corin) (Low density lipoprotein receptor-related protein 4) (Pro-ANP-converting enzyme) [Cleaved into: Atrial natriuretic peptide-converting enzyme, N-terminal propeptide; Atrial natriuretic peptide-converting enzyme, activated protease fragment; Atrial natriuretic peptide-converting enzyme, 180 kDa soluble fragment]	Corin Crn Lrp4	1113	SUBCELLULAR LOCATION: Cell membrane {ECO:0000250}; Single-pass type II membrane protein {ECO:0000250}.; SUBCELLULAR LOCATION: [Atrial natriuretic peptide-converting enzyme, 180 kDa soluble fragment]: Secreted {ECO:0000250}. Note=Soluble form produced following cleavage by ADAM10. {ECO:0000250}.	1.8	4.06	3.92	HGNC:19012	Q9Y5Q5	Atrial natriuretic peptide-converting enzyme (EC 3.4.21.-) (Corin) (Heart-specific serine proteinase ATC2) (Pro-ANP-converting enzyme) (Transmembrane protease serine 10) [Cleaved into: Atrial natriuretic peptide-converting enzyme, N-terminal propeptide; Atrial natriuretic peptide-converting enzyme, activated protease fragment; Atrial natriuretic peptide-converting enzyme, 180 kDa soluble fragment…	CORIN CRN TMPRSS10	1042	SUBCELLULAR LOCATION: Cell membrane {ECO:0000269|PubMed:19751717, ECO:0000269|PubMed:21288900, ECO:0000269|PubMed:21518754}; Single-pass type II membrane protein {ECO:0000269|PubMed:19751717, ECO:0000269|PubMed:21288900, ECO:0000269|PubMed:21518754}. Note=May easily detach from the endothelial cell membrane.; SUBCELLULAR LOCATION: [Isoform 2]: Cell membrane; Single-pass type II membrane protein. …	1.59	5.27	2.02
MGI:2686003	Q3TZ65	Protein CIMAP1D (Outer dense fiber protein 3-like protein 2)	Cimap1d Gm1157 Odf3l2	277		2.68	4.08	4.35	HGNC:26841	Q3SX64	Protein CIMAP1D (CIMAP1 family member D) (Outer dense fiber protein 3-like protein 2)	CIMAP1D C19orf19 ODF3L2	289		1.59	4.33	4.51
MGI:2138281	Q3U9G9	Delta(14)-sterol reductase LBR (Delta-14-SR) (EC 1.3.1.70) (3-beta-hydroxysterol Delta (14)-reductase) (C-14 sterol reductase) (C14SR) (Integral nuclear envelope inner membrane protein) (Lamin-B receptor) (Sterol C14-reductase)	Lbr	626	SUBCELLULAR LOCATION: Nucleus inner membrane {ECO:0000269|PubMed:18785926}; Multi-pass membrane protein {ECO:0000255}. Nucleus {ECO:0000250|UniProtKB:Q14739}. Cytoplasm {ECO:0000250|UniProtKB:Q14739}. Endoplasmic reticulum membrane {ECO:0000250|UniProtKB:Q14739}. Note=Nucleus; nuclear rim. {ECO:0000250|UniProtKB:Q14739}.	1.56	4.39	3.8	HGNC:6518	Q14739	Delta(14)-sterol reductase LBR (Delta-14-SR) (EC 1.3.1.70) (3-beta-hydroxysterol Delta (14)-reductase) (C-14 sterol reductase) (C14SR) (Integral nuclear envelope inner membrane protein) (LMN2R) (Lamin-B receptor) (Sterol C14-reductase)	LBR	615	SUBCELLULAR LOCATION: Nucleus inner membrane {ECO:0000269|PubMed:32694168, ECO:0000269|PubMed:8157662}; Multi-pass membrane protein {ECO:0000255}. Endoplasmic reticulum membrane {ECO:0000269|PubMed:21327084}. Cytoplasm {ECO:0000269|PubMed:21327084}. Nucleus {ECO:0000269|PubMed:21327084}. Note=Nucleus; nuclear rim. {ECO:0000269|PubMed:21327084}.	1.59	4.58	3.89
MGI:700013	Q9R1Z8	Vinexin (SH3 domain-containing protein SH3P3) (SH3-containing adapter molecule 1) (SCAM-1) (Sorbin and SH3 domain-containing protein 3)	Sorbs3 Scam1 Sh3d4	733	SUBCELLULAR LOCATION: Cell junction, focal adhesion. Cell junction. Cytoplasm, cytoskeleton. Note=Localized at focal adhesion sites, cell-cell junctions and cell-extracellular matrix junctions.	1.59	4.72	4.57	HGNC:30907	O60504	Vinexin (SH3-containing adapter molecule 1) (SCAM-1) (Sorbin and SH3 domain-containing protein 3)	SORBS3 SCAM1	671	SUBCELLULAR LOCATION: [Isoform Alpha]: Cell junction {ECO:0000250}. Cytoplasm, cytoskeleton {ECO:0000250}. Note=Localized at cell-extracellular matrix junctions (By similarity). Both isoforms were localized at focal adhesion and cell-cell adhesion sites. {ECO:0000250}.; SUBCELLULAR LOCATION: [Isoform Beta]: Cell junction {ECO:0000250}. Nucleus. Cytoplasm, cytoskeleton {ECO:0000250}. Note=Localize…	1.59	4.57	3.05
MGI:97597	P63318	Protein kinase C gamma type (PKC-gamma) (EC 2.7.11.13)	Prkcg Pkcc Pkcg Prkcc	697	SUBCELLULAR LOCATION: Cytoplasm {ECO:0000269|PubMed:17904530}. Cytoplasm, perinuclear region {ECO:0000250}. Cell membrane {ECO:0000269|PubMed:17904530, ECO:0000269|PubMed:18473171}; Peripheral membrane protein. Synapse, synaptosome {ECO:0000269|PubMed:18473171}. Cell projection, dendrite {ECO:0000250|UniProtKB:P63319}. Note=Translocates to synaptic membranes on stimulation. {ECO:0000269|PubMed:18…	1.59	4.75	4.95	HGNC:9402	P05129	Protein kinase C gamma type (PKC-gamma) (EC 2.7.11.13)	PRKCG PKCG	697	SUBCELLULAR LOCATION: Cytoplasm {ECO:0000250|UniProtKB:P63318}. Cytoplasm, perinuclear region {ECO:0000250}. Cell membrane {ECO:0000269|PubMed:29053796}; Peripheral membrane protein {ECO:0000250}. Synapse, synaptosome {ECO:0000250|UniProtKB:P63318}. Cell projection, dendrite {ECO:0000250|UniProtKB:P63319}. Note=Translocates to synaptic membranes on stimulation. {ECO:0000250|UniProtKB:P63318}.	1.59	4.83	5.24
MGI:1923626	Q8BUN9	Sodium/potassium/calcium exchanger 2 (Na(+)/K(+)/Ca(2+)-exchange protein 2) (Retinal cone Na-Ca+K exchanger) (Solute carrier family 24 member 2)	Slc24a2	666	SUBCELLULAR LOCATION: Cell membrane {ECO:0000250|UniProtKB:Q9UI40}; Multi-pass membrane protein {ECO:0000255}.	1.77	4.75	2.14	HGNC:10976	Q9UI40	Sodium/potassium/calcium exchanger 2 (Na(+)/K(+)/Ca(2+)-exchange protein 2) (Retinal cone Na-Ca+K exchanger) (Solute carrier family 24 member 2)	SLC24A2 NCKX2	661	SUBCELLULAR LOCATION: Cell membrane {ECO:0000269|PubMed:26631410}; Multi-pass membrane protein {ECO:0000255}.	1.59	4.98	2.1
MGI:2684954	A2AJ15	Endoplasmic reticulum mannosyl-oligosaccharide 1,2-alpha-mannosidase (EC 3.2.1.113) (ER alpha-1,2-mannosidase) (ER mannosidase 1) (ERMan1) (Man9GlcNAc2-specific-processing alpha-mannosidase) (Mannosidase alpha class 1B member 1)	Man1b1	658	SUBCELLULAR LOCATION: Endoplasmic reticulum membrane; Single-pass type II membrane protein.	1.87	4.77	3.32	HGNC:6823	Q9UKM7	Endoplasmic reticulum mannosyl-oligosaccharide 1,2-alpha-mannosidase (EC 3.2.1.113) (ER alpha-1,2-mannosidase) (ER mannosidase 1) (ERMan1) (Man9GlcNAc2-specific-processing alpha-mannosidase) (Mannosidase alpha class 1B member 1)	MAN1B1 UNQ747/PRO1477	699	SUBCELLULAR LOCATION: Endoplasmic reticulum membrane {ECO:0000269|PubMed:10409699}; Single-pass type II membrane protein {ECO:0000269|PubMed:10409699}.	1.59	5.11	4.99
MGI:1924504	Q9CX30	Protein YIF1B (YIP1-interacting factor homolog B)	Yif1b	311	SUBCELLULAR LOCATION: Endoplasmic reticulum membrane {ECO:0000269|PubMed:33103737}; Multi-pass membrane protein {ECO:0000255}. Golgi apparatus membrane {ECO:0000269|PubMed:33103737}; Multi-pass membrane protein {ECO:0000255}. Note=Shuttles between the endoplasmic reticulum, the intermediate compartment and the Golgi apparatus. {ECO:0000250|UniProtKB:Q6PEC3}.	1.6	4.8	3.02	HGNC:30511	Q5BJH7	Protein YIF1B (YIP1-interacting factor homolog B)	YIF1B PP4519 UNQ3073/PRO9905	314	SUBCELLULAR LOCATION: Endoplasmic reticulum membrane {ECO:0000269|PubMed:26077767}; Multi-pass membrane protein {ECO:0000255}. Golgi apparatus membrane {ECO:0000269|PubMed:26077767}; Multi-pass membrane protein {ECO:0000255}. Endoplasmic reticulum-Golgi intermediate compartment membrane {ECO:0000269|PubMed:26077767}; Multi-pass membrane protein {ECO:0000255}. Note=Shuttles between the endoplasmic…	1.59	5.1	3.48
MGI:1919769	Q9CZX7	Type 2 phosphatidylinositol 4,5-bisphosphate 4-phosphatase (Type 2 PtdIns-4,5-P2 4-Ptase) (EC 3.1.3.78) (PtdIns-4,5-P2 4-Ptase II) (Transmembrane protein 55A)	Pip4p2 Tmem55a	257	SUBCELLULAR LOCATION: Late endosome membrane {ECO:0000269|PubMed:29378918}; Multi-pass membrane protein {ECO:0000255}. Lysosome membrane {ECO:0000250|UniProtKB:Q8N4L2}; Multi-pass membrane protein {ECO:0000255}. Cell membrane {ECO:0000269|PubMed:29378918}; Multi-pass membrane protein {ECO:0000255}. Cytoplasmic vesicle, phagosome membrane {ECO:0000269|PubMed:29378918}; Multi-pass membrane protein …	1.6	4.88	4.94	HGNC:25452	Q8N4L2	Type 2 phosphatidylinositol 4,5-bisphosphate 4-phosphatase (Type 2 PtdIns-4,5-P2 4-Ptase) (EC 3.1.3.78) (PtdIns-4,5-P2 4-Ptase II) (Transmembrane protein 55A)	PIP4P2 TMEM55A	257	SUBCELLULAR LOCATION: Late endosome membrane {ECO:0000269|PubMed:16365287}; Multi-pass membrane protein {ECO:0000255}. Lysosome membrane {ECO:0000269|PubMed:16365287}; Multi-pass membrane protein {ECO:0000255}. Cytoplasmic vesicle, phagosome membrane {ECO:0000250|UniProtKB:Q9CZX7}; Multi-pass membrane protein {ECO:0000255}. Cell membrane {ECO:0000250|UniProtKB:Q9CZX7}; Multi-pass membrane protein…	1.59	4.88	4.94
MGI:1917575	Q8C398	Phosphatidylinositol-glycan biosynthesis class W protein (PIG-W) (EC 2.3.-.-)	Pigw	503	SUBCELLULAR LOCATION: Endoplasmic reticulum membrane {ECO:0000250|UniProtKB:Q7TSN4}; Multi-pass membrane protein {ECO:0000250|UniProtKB:Q7TSN4}.	1.69	4.9	4.99	HGNC:23213	Q7Z7B1	Phosphatidylinositol-glycan biosynthesis class W protein (PIG-W) (EC 2.3.-.-)	PIGW	504	SUBCELLULAR LOCATION: Endoplasmic reticulum membrane {ECO:0000250|UniProtKB:Q7TSN4}; Multi-pass membrane protein {ECO:0000250|UniProtKB:Q7TSN4}.	1.59	5.01	4.92
MGI:109284	Q61144	Presenilin-2 (PS-2) (EC 3.4.23.-) [Cleaved into: Presenilin-2 NTF subunit; Presenilin-2 CTF subunit]	Psen2 Ad4h Alg3 Ps-2 Psnl2	448	SUBCELLULAR LOCATION: Endoplasmic reticulum membrane {ECO:0000250}; Multi-pass membrane protein {ECO:0000250}. Golgi apparatus membrane {ECO:0000250}; Multi-pass membrane protein {ECO:0000250}.	1.59	4.95	4.45	HGNC:9509	P49810	Presenilin-2 (PS-2) (EC 3.4.23.-) (AD3LP) (AD5) (E5-1) (STM-2) [Cleaved into: Presenilin-2 NTF subunit; Presenilin-2 CTF subunit]	PSEN2 AD4 PS2 PSNL2 STM2	448	SUBCELLULAR LOCATION: Endoplasmic reticulum membrane {ECO:0000269|PubMed:8574969}; Multi-pass membrane protein {ECO:0000269|PubMed:8574969}. Golgi apparatus membrane {ECO:0000269|PubMed:8574969}; Multi-pass membrane protein {ECO:0000269|PubMed:8574969}.	1.59	5.02	4.06
MGI:1309517	O89051	Integral membrane protein 2B (Immature BRI2) (imBRI2) (Protein E25B) (Transmembrane protein BRI) (Bri) [Cleaved into: BRI2, membrane form (Mature BRI2) (mBRI2); BRI2 intracellular domain (BRI2 ICD); BRI2C, soluble form; Bri23 peptide (Bri2-23) (ABri23) (C-terminal peptide) (P23 peptide)]	Itm2b	266	SUBCELLULAR LOCATION: [Integral membrane protein 2B]: Golgi apparatus membrane {ECO:0000250|UniProtKB:Q9Y287}; Single-pass type II membrane protein {ECO:0000250|UniProtKB:Q9Y287}. Note=Immature BRI2 (imBRI2) is cleaved by furin in the Golgi into mBRI2 and a Bri23 peptide. mBRI2 is transported to the plasma membrane and Bri23 peptide is secreted. {ECO:0000250|UniProtKB:Q9Y287}.; SUBCELLULAR LOCATI…	1.61	5	4.25	HGNC:6174	Q9Y287	Integral membrane protein 2B (Immature BRI2) (imBRI2) (Protein E25B) (Transmembrane protein BRI) (Bri) [Cleaved into: BRI2, membrane form (Mature BRI2) (mBRI2); BRI2 intracellular domain (BRI2 ICD); BRI2C, soluble form; Bri23 peptide (Bri2-23) (ABri23) (C-terminal peptide) (P23 peptide)]	ITM2B BRI BRI2	266	SUBCELLULAR LOCATION: [Integral membrane protein 2B]: Golgi apparatus membrane {ECO:0000269|PubMed:14656991, ECO:0000269|PubMed:19114711}; Single-pass type II membrane protein {ECO:0000269|PubMed:10526337}. Note=Immature BRI2 (imBRI2) is cleaved by furin in the Golgi into mBRI2 and a Bri23 peptide. mBRI2 is transported to the plasma membrane and Bri23 peptide is secreted.; SUBCELLULAR LOCATION: […	1.59	4.99	4.27
MGI:107585	Q3U1N2	Sterol regulatory element-binding protein 2 (SREBP-2) (Sterol regulatory element-binding transcription factor 2) [Cleaved into: Processed sterol regulatory element-binding protein 2 (Transcription factor SREBF2)]	Srebf2 Srebp2	1130	SUBCELLULAR LOCATION: Endoplasmic reticulum membrane {ECO:0000250|UniProtKB:Q12772}; Multi-pass membrane protein {ECO:0000255}. Golgi apparatus membrane {ECO:0000303|PubMed:28849786}; Multi-pass membrane protein {ECO:0000255}. Cytoplasmic vesicle, COPII-coated vesicle membrane {ECO:0000303|PubMed:28849786}; Multi-pass membrane protein {ECO:0000255}. Note=At high sterol concentrations, the SCAP-SR…	1.59	5.08	3.5	HGNC:11290	Q12772	Sterol regulatory element-binding protein 2 (SREBP-2) (Class D basic helix-loop-helix protein 2) (bHLHd2) (Sterol regulatory element-binding transcription factor 2) [Cleaved into: Processed sterol regulatory element-binding protein 2 (Transcription factor SREBF2)]	SREBF2 BHLHD2 SREBP2	1141	SUBCELLULAR LOCATION: [Sterol regulatory element-binding protein 2]: Endoplasmic reticulum membrane {ECO:0000269|PubMed:12202038}; Multi-pass membrane protein {ECO:0000255}. Golgi apparatus membrane {ECO:0000269|PubMed:26311497, ECO:0000269|PubMed:28849786}; Multi-pass membrane protein {ECO:0000255}. Cytoplasmic vesicle, COPII-coated vesicle membrane {ECO:0000303|PubMed:28849786}; Multi-pass memb…	1.59	5.29	4.01
MGI:2442164	Q8C4P0	Uncharacterized protein KIAA1958 homolog		716		1.59	5.1	4.57	HGNC:23427	Q8N8K9	Uncharacterized protein KIAA1958	KIAA1958	716		1.59	5.1	4.57
MGI:1298378	O88455	7-dehydrocholesterol reductase (7-DHC reductase) (EC 1.3.1.21) (Cholesterol-5,6-epoxide hydrolase subunit DHCR7) (EC 3.3.2.11) (Sterol Delta(7)-reductase)	Dhcr7	471	SUBCELLULAR LOCATION: Endoplasmic reticulum membrane {ECO:0000250|UniProtKB:Q9UBM7}; Multi-pass membrane protein {ECO:0000255}.	1.62	5.19	5.19	HGNC:2860	Q9UBM7	7-dehydrocholesterol reductase (7-DHC reductase) (EC 1.3.1.21) (Cholesterol-5,6-epoxide hydrolase subunit DHCR7) (EC 3.3.2.11) (Delta7-sterol reductase) (Sterol Delta(7)-reductase) (Sterol reductase SR-2)	DHCR7 D7SR	475	SUBCELLULAR LOCATION: Endoplasmic reticulum membrane {ECO:0000269|PubMed:9878250}; Multi-pass membrane protein {ECO:0000255}.	1.59	4.99	5.04
MGI:2682302	Q80WQ9	Zinc finger BED domain-containing protein 4	Zbed4 Kiaa0637	1168	SUBCELLULAR LOCATION: Cytoplasm {ECO:0000250|UniProtKB:O75132}. Nucleus {ECO:0000269|PubMed:19369242}. Photoreceptor inner segment {ECO:0000250|UniProtKB:O75132}.	1.66	5.19	4.49	HGNC:20721	O75132	Zinc finger BED domain-containing protein 4	ZBED4 KIAA0637	1171	SUBCELLULAR LOCATION: Nucleus {ECO:0000269|PubMed:17209048, ECO:0000269|PubMed:19369242, ECO:0000269|PubMed:22693546}. Cytoplasm {ECO:0000269|PubMed:17209048, ECO:0000269|PubMed:22693546}. Photoreceptor inner segment {ECO:0000269|PubMed:19369242}.	1.59	4.95	3.89
MGI:1919540	Q8BUV6	U7 snRNA-associated Sm-like protein LSm11	Lsm11	361	SUBCELLULAR LOCATION: Nucleus {ECO:0000250|UniProtKB:P83369}.	1.59	5.22	4.3	HGNC:30860	P83369	U7 snRNA-associated Sm-like protein LSm11	LSM11	360	SUBCELLULAR LOCATION: Nucleus {ECO:0000269|PubMed:12975319}.	1.59	5.26	4.26
MGI:1916604	Q8R1S9	Sodium-coupled neutral amino acid transporter 4 (Amino acid transporter A3) (Na(+)-coupled neutral amino acid transporter 4) (Solute carrier family 38 member 4) (System A amino acid transporter 3)	Slc38a4 Ata3 Nat3 Snat4	547	SUBCELLULAR LOCATION: Cell membrane {ECO:0000269|PubMed:12537539, ECO:0000269|PubMed:23451088}; Multi-pass membrane protein {ECO:0000250|UniProtKB:Q969I6}. Cell projection, microvillus membrane {ECO:0000250|UniProtKB:Q969I6}; Multi-pass membrane protein {ECO:0000250|UniProtKB:Q969I6}. Note=Microvillus membrane localization in placenta. {ECO:0000250|UniProtKB:Q969I6}.	1.8	5.23	3.65	HGNC:14679	Q969I6	Sodium-coupled neutral amino acid transporter 4 (Amino acid transporter A3) (Na(+)-coupled neutral amino acid transporter 4) (Solute carrier family 38 member 4) (System A amino acid transporter 3) (System N amino acid transporter 3)	SLC38A4 ATA3 NAT3 SNAT4	547	SUBCELLULAR LOCATION: Cell membrane {ECO:0000269|PubMed:11414754, ECO:0000269|PubMed:16148032}; Multi-pass membrane protein {ECO:0000269|PubMed:11414754}. Cell projection, microvillus membrane {ECO:0000269|PubMed:19015196}; Multi-pass membrane protein. Note=Microvillus membrane localization in placenta. {ECO:0000269|PubMed:19015196}.	1.59	5.18	3.88
MGI:1916295	Q9JME7	Trafficking protein particle complex subunit 2-like protein	Trappc2l	139	SUBCELLULAR LOCATION: Cytoplasm, perinuclear region {ECO:0000250}. Endoplasmic reticulum {ECO:0000250}. Golgi apparatus {ECO:0000250}.	1.6	2.58	2.57	HGNC:30887	Q9UL33	Trafficking protein particle complex subunit 2-like protein	TRAPPC2L HSPC126	140	SUBCELLULAR LOCATION: Cytoplasm, perinuclear region {ECO:0000269|PubMed:19416478}. Endoplasmic reticulum {ECO:0000269|PubMed:19416478}. Golgi apparatus {ECO:0000269|PubMed:19416478}.	1.6	2.57	2.6
MGI:95921	P28078	Class II histocompatibility antigen, M alpha chain	H2-DMa H2-Ma Ma	261	SUBCELLULAR LOCATION: Late endosome membrane; Single-pass type I membrane protein. Lysosome membrane; Single-pass type I membrane protein. Note=Localizes to late endocytic compartment. Associates with lysosome membranes.	1.6	2.69	2.29	HGNC:4934	P28067	HLA class II histocompatibility antigen, DM alpha chain (MHC class II antigen DMA) (Really interesting new gene 6 protein)	HLA-DMA DMA RING6	261	SUBCELLULAR LOCATION: Late endosome membrane; Single-pass type I membrane protein. Lysosome membrane; Single-pass type I membrane protein. Note=Localizes to late endocytic compartment. Associates with lysosome membranes.	1.6	2.48	2.12
MGI:101775	Q00609	T-lymphocyte activation antigen CD80 (Activation B7-1 antigen) (B7) (CD antigen CD80)	Cd80 B7	306	SUBCELLULAR LOCATION: Cell membrane {ECO:0000269|PubMed:16339518}; Single-pass type I membrane protein {ECO:0000250|UniProtKB:P33681}.	3.28	2.75	3.4	HGNC:1700	P33681	T-lymphocyte activation antigen CD80 (Activation B7-1 antigen) (BB1) (CTLA-4 counter-receptor B7.1) (B7) (CD antigen CD80)	CD80 CD28LG CD28LG1 LAB7	288	SUBCELLULAR LOCATION: Cell membrane {ECO:0000269|PubMed:38467718}; Single-pass type I membrane protein.	1.6	2.42	2.73
MGI:106687	Q62086	Serum paraoxonase/arylesterase 2 (PON 2) (EC 3.1.1.2) (EC 3.1.1.81) (Aromatic esterase 2) (A-esterase 2) (Serum aryldialkylphosphatase 2)	Pon2	354	SUBCELLULAR LOCATION: Membrane {ECO:0000250}; Peripheral membrane protein {ECO:0000250}.	1.69	2.82	2.73	HGNC:9205	Q15165	Serum paraoxonase/arylesterase 2 (PON 2) (EC 3.1.1.2) (EC 3.1.1.81) (Aromatic esterase 2) (A-esterase 2) (Serum aryldialkylphosphatase 2)	PON2	354	SUBCELLULAR LOCATION: Membrane {ECO:0000269|PubMed:11579088}; Peripheral membrane protein {ECO:0000269|PubMed:11579088}.	1.6	2.86	2.92
MGI:102495	P03925	NADH-ubiquinone oxidoreductase chain 6 (EC 7.1.1.2) (NADH dehydrogenase subunit 6)	Mtnd6 mt-Nd6 Nd6	172	SUBCELLULAR LOCATION: Mitochondrion inner membrane {ECO:0000269|PubMed:38575788}; Multi-pass membrane protein {ECO:0000255}.	1.72	2.84	2.4	HGNC:7462	P03923	NADH-ubiquinone oxidoreductase chain 6 (EC 7.1.1.2) (NADH dehydrogenase subunit 6)	MT-ND6 MTND6 NADH6 ND6	174	SUBCELLULAR LOCATION: Mitochondrion inner membrane {ECO:0000250|UniProtKB:P03924}; Multi-pass membrane protein {ECO:0000255}.	1.6	2.44	2.86
MGI:1354755	Q9QZN0	F-box only protein 15	Fbxo15 Fbx15	433		1.92	2.89	2.37	HGNC:13617	Q8NCQ5	F-box only protein 15	FBXO15 FBX15	510		1.6	4.46	4.52
MGI:108395	Q9Z0K8	Pantetheinase (EC 3.5.1.92) (Pantetheine hydrolase) (Vascular non-inflammatory molecule 1) (Vanin-1)	Vnn1	512	SUBCELLULAR LOCATION: Cell membrane {ECO:0000305|PubMed:11042271, ECO:0000305|PubMed:8934567}; Lipid-anchor, GPI-anchor {ECO:0000305|PubMed:11042271, ECO:0000305|PubMed:8934567}.	1.66	2.9	2.69	HGNC:12705	O95497	Pantetheinase (EC 3.5.1.92) (Pantetheine hydrolase) (Tiff66) (Vascular non-inflammatory molecule 1) (Vanin-1)	VNN1	513	SUBCELLULAR LOCATION: Cell membrane {ECO:0000305|PubMed:11491533}; Lipid-anchor, GPI-anchor {ECO:0000305}.	1.6	2.4	2.77
MGI:99534	Q07409	Contactin-3 (Brain-derived immunoglobulin superfamily protein 1) (BIG-1) (Plasmacytoma-associated neuronal glycoprotein)	Cntn3 Pang Pcs	1028	SUBCELLULAR LOCATION: Cell membrane {ECO:0000250}; Lipid-anchor, GPI-anchor {ECO:0000250}.	1.67	2.91	3.07	HGNC:2173	Q9P232	Contactin-3 (Brain-derived immunoglobulin superfamily protein 1) (BIG-1) (Plasmacytoma-associated neuronal glycoprotein)	CNTN3 KIAA1496 PANG	1028	SUBCELLULAR LOCATION: Cell membrane {ECO:0000250}; Lipid-anchor, GPI-anchor {ECO:0000250}.	1.6	2.61	3.15
MGI:1930252	Q9WUP4	Polyprenal reductase (EC 1.3.1.94) (3-oxo-5-alpha-steroid 4-dehydrogenase 3) (EC 1.3.1.22) (Steroid 5-alpha-reductase 2-like) (Steroid 5-alpha-reductase 3) (S5AR 3) (SR type 3)	Srd5a3 Srd5a2l	330	SUBCELLULAR LOCATION: Endoplasmic reticulum membrane {ECO:0000250|UniProtKB:Q5RJM1}; Multi-pass membrane protein {ECO:0000250|UniProtKB:Q5RJM1}.	1.6	3.01	3.1	HGNC:25812	Q9H8P0	Polyprenal reductase (EC 1.3.1.94) (3-oxo-5-alpha-steroid 4-dehydrogenase 3) (EC 1.3.1.22) (Steroid 5-alpha-reductase 2-like) (Steroid 5-alpha-reductase 3) (S5AR 3) (SR type 3)	SRD5A3 SRD5A2L	318	SUBCELLULAR LOCATION: Endoplasmic reticulum membrane {ECO:0000305|PubMed:20637498}; Multi-pass membrane protein {ECO:0000255}.	1.6	2.64	2.08
MGI:2661375	Q8K0S5	Reticulon-4 receptor-like 1 (Nogo receptor-like 2) (Nogo-66 receptor homolog 2) (Nogo-66 receptor-related protein 3) (NgR3)	Rtn4rl1 Ngrl2	445	SUBCELLULAR LOCATION: Cell membrane {ECO:0000269|PubMed:12839991}; Lipid-anchor, GPI-anchor {ECO:0000250|UniProtKB:Q80WD0}. Membrane raft {ECO:0000250|UniProtKB:Q86UN2}. Perikaryon {ECO:0000250|UniProtKB:Q80WD0}. Cell projection {ECO:0000250|UniProtKB:Q80WD0}. Note=Localized to the surface of neurons, including axons. {ECO:0000250|UniProtKB:Q80WD0}.	1.66	3.05	2.94	HGNC:21329	Q86UN2	Reticulon-4 receptor-like 1 (Nogo receptor-like 2) (Nogo-66 receptor homolog 2) (Nogo-66 receptor-related protein 3) (NgR3)	RTN4RL1 NGRH2 NGRL2	441	SUBCELLULAR LOCATION: Cell membrane {ECO:0000269|PubMed:12694398}; Lipid-anchor, GPI-anchor {ECO:0000269|PubMed:12694398}. Membrane raft {ECO:0000269|PubMed:12694398}. Perikaryon {ECO:0000250|UniProtKB:Q80WD0}. Cell projection {ECO:0000250|UniProtKB:Q80WD0}. Note=Localized to the surface of neurons, including axons. {ECO:0000250|UniProtKB:Q80WD0}.	1.6	3	2.97
MGI:2446486	Q8K4C5	Interleukin-17C (Il-17c) (Cytokine CX2)	Il17c	194	SUBCELLULAR LOCATION: Secreted {ECO:0000305}.	1.81	3.05	3.13	HGNC:5983	Q9P0M4	Interleukin-17C (IL-17C) (Cytokine CX2)	IL17C UNQ561/PRO1122	197	SUBCELLULAR LOCATION: Secreted.	1.6	2.13	2.19
MGI:1913529	Q9CQ44	Transmembrane protein 218	Tmem218	115	SUBCELLULAR LOCATION: Membrane {ECO:0000305}; Multi-pass membrane protein {ECO:0000305}. Cell projection, cilium {ECO:0000269|PubMed:26982032}. Note=Localizes at the transition zone, a region between the basal body and the ciliary axoneme. {ECO:0000269|PubMed:26982032}.	1.62	3.25	3.29	HGNC:27344	A2RU14	Transmembrane protein 218	TMEM218	115	SUBCELLULAR LOCATION: Membrane {ECO:0000305}; Multi-pass membrane protein {ECO:0000305}. Cell projection, cilium {ECO:0000250|UniProtKB:Q9CQ44}. Note=Localizes at the transition zone, a region between the basal body and the ciliary axoneme. {ECO:0000250|UniProtKB:Q9CQ44}.	1.6	3.25	3.52
MGI:102697	Q60879	Olfactory receptor 1J1 (Odorant receptor K10) (Olfactory receptor 136-14) (Olfactory receptor 3)	Or1j1 Mor136-14 Olfr3	313	SUBCELLULAR LOCATION: Cell membrane {ECO:0000305}; Multi-pass membrane protein {ECO:0000255}.	3.56	3.3	2.23	HGNC:8208	Q8NGS3	Olfactory receptor 1J1 (Olfactory receptor OR9-18)	OR1J1	322	SUBCELLULAR LOCATION: Cell membrane {ECO:0000305}; Multi-pass membrane protein {ECO:0000255}.	1.6	4.2	3.4
MGI:1098667	Q9R1V4	Disintegrin and metalloproteinase domain-containing protein 11 (ADAM 11) (Metalloproteinase-like, disintegrin-like, and cysteine-rich protein) (MDC)	Adam11 Mdc	773	SUBCELLULAR LOCATION: Presynaptic cell membrane {ECO:0000269|PubMed:26269648}; Single-pass type I membrane protein. Perikaryon {ECO:0000269|PubMed:26269648}. Cell projection, axon {ECO:0000269|PubMed:26269648}. Note=Localizes to basket cell terminals and pinceaux. {ECO:0000269|PubMed:26269648}.	1.6	3.31	3.53	HGNC:189	O75078	Disintegrin and metalloproteinase domain-containing protein 11 (ADAM 11) (Metalloproteinase-like, disintegrin-like, and cysteine-rich protein) (MDC)	ADAM11 MDC	769	SUBCELLULAR LOCATION: Presynaptic cell membrane {ECO:0000250|UniProtKB:Q9R1V4}; Single-pass type I membrane protein. Perikaryon {ECO:0000250|UniProtKB:Q9R1V4}. Cell projection, axon {ECO:0000250|UniProtKB:Q9R1V4}. Note=Localizes to basket cell terminals and pinceaux. {ECO:0000250|UniProtKB:Q9R1V4}.	1.6	3.25	3.22
MGI:1338786	Q9Z0T6	Polycystin family receptor for egg jelly (PKD and REJ homolog) (Polycystic kidney disease and receptor for egg jelly-related protein)	Pkdrej	2126	SUBCELLULAR LOCATION: Cell membrane {ECO:0000269|PubMed:16261614}; Multi-pass membrane protein {ECO:0000255}. Cytoplasmic vesicle, secretory vesicle, acrosome membrane {ECO:0000269|PubMed:16261614}; Multi-pass membrane protein {ECO:0000255}. Nucleus {ECO:0000250|UniProtKB:Q9NTG1}.	1.69	3.44	2.89	HGNC:9015	Q9NTG1	Polycystin family receptor for egg jelly (PKD and REJ homolog) (Polycystic kidney disease and receptor for egg jelly-related protein)	PKDREJ	2253	SUBCELLULAR LOCATION: Cell membrane {ECO:0000250|UniProtKB:Q9Z0T6}; Multi-pass membrane protein {ECO:0000255}. Cytoplasmic vesicle, secretory vesicle, acrosome membrane {ECO:0000250|UniProtKB:Q9Z0T6}; Multi-pass membrane protein {ECO:0000255}. Nucleus {ECO:0000269|PubMed:31429579}.	1.6	2.81	2.76
MGI:1347361	O88676	Matrix metalloproteinase-23 (MMP-23) (EC 3.4.24.-) (Cysteine array matrix metalloproteinase) (CA-MMP) (CAMP metalloproteinase) [Cleaved into: Matrix metalloproteinase-23, soluble form]	Mmp23 Cammp	391	SUBCELLULAR LOCATION: Endoplasmic reticulum membrane {ECO:0000250}; Single-pass type II membrane protein {ECO:0000250}. Membrane {ECO:0000269|PubMed:10471791}; Single-pass type II membrane protein {ECO:0000269|PubMed:10471791}. Note=A secreted form produced by proteolytic cleavage may also exist. {ECO:0000250}.	2.17	3.51	3.64	HGNC:7171	O75900	Matrix metalloproteinase-23 (MMP-23) (EC 3.4.24.-) (Femalysin) (MIFR-1) (Matrix metalloproteinase-21) (MMP-21) (Matrix metalloproteinase-22) (MMP-22) [Cleaved into: Matrix metalloproteinase-23, soluble form]	MMP23B MMP21 MMP22	390	SUBCELLULAR LOCATION: Endoplasmic reticulum membrane {ECO:0000250}; Single-pass type II membrane protein {ECO:0000250}. Membrane {ECO:0000269|PubMed:11328856}; Single-pass type II membrane protein {ECO:0000269|PubMed:11328856}. Note=A secreted form produced by proteolytic cleavage may also exist. {ECO:0000305}.	1.6	4.06	3.74
MGI:1925619	Q9ERM2	Intercellular adhesion molecule 4 (ICAM-4) (CD antigen CD242)	Icam4	262	SUBCELLULAR LOCATION: [Isoform 1]: Cell membrane {ECO:0000269|PubMed:12406883}; Single-pass type I membrane protein {ECO:0000255}.; SUBCELLULAR LOCATION: [Isoform 2]: Secreted {ECO:0000269|PubMed:12406883}.	1.54	3.9	3.16	HGNC:5347	Q14773	Intercellular adhesion molecule 4 (ICAM-4) (Landsteiner-Wiener blood group glycoprotein) (LW blood group protein) (CD antigen CD242)	ICAM4 LW	271	SUBCELLULAR LOCATION: [Isoform Long]: Cell membrane; Single-pass type I membrane protein.; SUBCELLULAR LOCATION: [Isoform Short]: Secreted {ECO:0000305}.; SUBCELLULAR LOCATION: Cell membrane {ECO:0000250|UniProtKB:Q9ERM2}; Single-pass type I membrane protein {ECO:0000255}.	1.6	2.92	2.91
MGI:2444831	Q8BGN9	Required for drug-induced death protein 1		141	SUBCELLULAR LOCATION: Membrane {ECO:0000305}; Single-pass membrane protein {ECO:0000255}.	1.51	4.13	3.58	HGNC:25873	Q9H7X2	Required for drug-induced death protein 1	C1orf115 RDD1	142	SUBCELLULAR LOCATION: Membrane {ECO:0000305}; Single-pass membrane protein {ECO:0000255}.	1.6	4.07	3.49
MGI:1344410	P63072	Ubiquitin D (Diubiquitin) (Ubiquitin-like protein FAT10)	Ubd Fat10	162	SUBCELLULAR LOCATION: Nucleus {ECO:0000269|PubMed:11445583}. Cytoplasm {ECO:0000269|PubMed:11445583}. Note=Accumulates in aggresomes under proteasome inhibition conditions. {ECO:0000250}.	1.76	4.25	4.38	HGNC:18795	O15205	Ubiquitin D (Diubiquitin) (Ubiquitin-like protein FAT10)	UBD FAT10	165	SUBCELLULAR LOCATION: Nucleus {ECO:0000269|PubMed:12730673, ECO:0000269|PubMed:19033385}. Cytoplasm {ECO:0000250}. Note=Accumulates in aggresomes under proteasome inhibition conditions.	1.6	3.08	2.21
MGI:2447362	Q8CGQ8	Sodium/potassium/calcium exchanger 4 (Na(+)/K(+)/Ca(2+)-exchange protein 4) (Solute carrier family 24 member 4)	Slc24a4 Nckx4	622	SUBCELLULAR LOCATION: Cell membrane {ECO:0000269|PubMed:24621671, ECO:0000269|PubMed:26247047}; Multi-pass membrane protein {ECO:0000255}. Cytoplasm {ECO:0000269|PubMed:24621671, ECO:0000269|PubMed:26247047}.	1.6	4.39	4.51	HGNC:10978	Q8NFF2	Sodium/potassium/calcium exchanger 4 (Na(+)/K(+)/Ca(2+)-exchange protein 4) (Solute carrier family 24 member 4)	SLC24A4 NCKX4	622	SUBCELLULAR LOCATION: Cell membrane {ECO:0000269|PubMed:26631410}; Multi-pass membrane protein {ECO:0000255}. Cytoplasm {ECO:0000250|UniProtKB:Q8CGQ8}.	1.6	4.39	4.55
MGI:2146232	Q8BR90	RAB7A-interacting MON1-CCZ1 complex subunit 1 (UPF0600 protein C5orf51 homolog)	Rimoc1 AW549877	294	SUBCELLULAR LOCATION: Cytoplasm, cytosol {ECO:0000250|UniProtKB:A6NDU8}.	1.79	4.46	4.62	HGNC:27750	A6NDU8	RAB7A-interacting MON1-CCZ1 complex subunit 1 (UPF0600 protein C5orf51)	RIMOC1 C5orf51	294	SUBCELLULAR LOCATION: Cytoplasm, cytosol {ECO:0000269|PubMed:34432599}.	1.6	4.45	4.72
MGI:2681862	A2AAJ9	Obscurin (EC 2.7.11.1) (Obscurin-RhoGEF) (Obscurin-myosin light chain kinase) (Obscurin-MLCK)	Obscn Gm878	8886	SUBCELLULAR LOCATION: Cytoplasm, myofibril, sarcomere, M line {ECO:0000269|PubMed:23392350}. Cytoplasm, myofibril, sarcomere, Z line {ECO:0000269|PubMed:23392350}. Cell membrane, sarcolemma {ECO:0000269|PubMed:23392350}. Nucleus {ECO:0000269|PubMed:23392350}. Secreted {ECO:0000269|PubMed:23392350}. Note=Colocalizes with CDH2 and ATP1B1 to the sarcolemma and to intercalating disks in cardiac muscl…	1.79	4.51	2.37	HGNC:15719	Q5VST9	Obscurin (EC 2.7.11.1) (Obscurin-RhoGEF) (Obscurin-myosin light chain kinase) (Obscurin-MLCK)	OBSCN KIAA1556 KIAA1639	7968	SUBCELLULAR LOCATION: [Isoform 3]: Cytoplasm, myofibril, sarcomere, M line {ECO:0000269|PubMed:12527750}. Cytoplasm, myofibril, sarcomere, Z line {ECO:0000269|PubMed:12527750}. Note=In differentiating skeletal muscle cells, isoform 3 primarily localizes to the sarcomeric M-line and less frequently to the Z-disk (PubMed:12527750). Isoform 3 colocalizes with ANK1 isoform Mu17/ank1.5 at the M-line i…	1.6	4.8	2.5
MGI:105959	Q64445	Cytochrome c oxidase subunit 8A, mitochondrial (Cytochrome c oxidase polypeptide VIII-liver) (Cytochrome c oxidase subunit 8-2)	Cox8a Cox8 Cox8l	69	SUBCELLULAR LOCATION: Mitochondrion inner membrane {ECO:0000250|UniProtKB:P10176}; Single-pass membrane protein {ECO:0000250|UniProtKB:P10176}.	1.76	4.59	4.55	HGNC:2294	P10176	Cytochrome c oxidase subunit 8A, mitochondrial (Cytochrome c oxidase polypeptide VIII-liver/heart) (Cytochrome c oxidase subunit 8-2)	COX8A COX8 COX8L	69	SUBCELLULAR LOCATION: Mitochondrion inner membrane {ECO:0000269|PubMed:30030519}; Single-pass membrane protein {ECO:0000269|PubMed:30030519}.	1.6	4.81	4.71
MGI:1917903	Q99L27	GMP reductase 2 (GMPR 2) (EC 1.7.1.7) (Guanosine 5'-monophosphate oxidoreductase 2) (Guanosine monophosphate reductase 2)	Gmpr2	348		2.6	4.67	3.94	HGNC:4377	Q9P2T1	GMP reductase 2 (GMPR 2) (EC 1.7.1.7) (Guanosine 5'-monophosphate oxidoreductase 2) (Guanosine monophosphate reductase 2)	GMPR2	348		1.6	4.67	3.94
MGI:1913334	Q8CI78	Required for meiotic nuclear division protein 1 homolog	Rmnd1	450	SUBCELLULAR LOCATION: Mitochondrion {ECO:0000250|UniProtKB:Q9NWS8}. Note=May be localized in mitochondrial RNA granules. {ECO:0000250|UniProtKB:Q9NWS8}.	1.6	4.7	3.74	HGNC:21176	Q9NWS8	Required for meiotic nuclear division protein 1 homolog	RMND1 C6orf96	449	SUBCELLULAR LOCATION: Mitochondrion {ECO:0000269|PubMed:23022098, ECO:0000269|PubMed:23022099, ECO:0000269|PubMed:25604853}. Note=May be localized in mitochondrial RNA granules (PubMed:25604853). {ECO:0000269|PubMed:25604853}.	1.6	4.91	4.14
MGI:106426	Q9D342	Transmembrane protein 170A	Tmem170a D8Bwg1414e Tmem170	144	SUBCELLULAR LOCATION: Endoplasmic reticulum membrane {ECO:0000250|UniProtKB:Q8WVE7}; Multi-pass membrane protein {ECO:0000255}. Nucleus envelope {ECO:0000250|UniProtKB:Q8WVE7}.	1.6	4.74	2.53	HGNC:29577	Q8WVE7	Transmembrane protein 170A	TMEM170A TMEM170	144	SUBCELLULAR LOCATION: Endoplasmic reticulum membrane {ECO:0000269|PubMed:26906412}; Multi-pass membrane protein {ECO:0000255}. Nucleus envelope {ECO:0000269|PubMed:26906412}.	1.6	4.87	2.55
MGI:2685451	Q80ZI2	Receptor-transporting protein 2	Rtp2 Gm605	223	SUBCELLULAR LOCATION: Cell membrane {ECO:0000269|PubMed:15550249}; Single-pass type III membrane protein {ECO:0000269|PubMed:15550249}. Note=Effective cell surface expression depends upon interaction with olfactory receptors.	1.76	4.78	4.78	HGNC:32486	Q5QGT7	Receptor-transporting protein 2 (3CxxC-type zinc finger protein 2)	RTP2 Z3CXXC2	225	SUBCELLULAR LOCATION: Cell membrane {ECO:0000250}; Single-pass type III membrane protein {ECO:0000250}. Note=Effective cell surface expression depends upon interaction with olfactory receptors. {ECO:0000250}.	1.6	4.31	4.41
MGI:95048	P21129	P3 protein (Solute carrier family 10 member 3)	Slc10a3 P3	473	SUBCELLULAR LOCATION: Membrane {ECO:0000305}; Multi-pass membrane protein {ECO:0000305}.	1.64	4.83	4.58	HGNC:22979	P09131	P3 protein (Solute carrier family 10 member 3)	SLC10A3 DXS253E P3	477	SUBCELLULAR LOCATION: Membrane {ECO:0000305}; Multi-pass membrane protein {ECO:0000305}.	1.6	4.77	4.76
MGI:101781	Q99L88	Beta-1-syntrophin (59 kDa dystrophin-associated protein A1 basic component 1) (DAPA1B) (Syntrophin-2)	Sntb1 Snt2b1	537	SUBCELLULAR LOCATION: Cell membrane, sarcolemma {ECO:0000269|PubMed:9214383}; Peripheral membrane protein {ECO:0000269|PubMed:9214383}; Cytoplasmic side {ECO:0000269|PubMed:9214383}. Cell junction {ECO:0000269|PubMed:9214383}. Cytoplasm, cytoskeleton {ECO:0000269|PubMed:9214383}. Note=In skeletal muscle, it localizes at the cytoplasmic side of the sarcolemmal membrane and at neuromuscular junctio…	1.6	4.87	4.88	HGNC:11168	Q13884	Beta-1-syntrophin (59 kDa dystrophin-associated protein A1 basic component 1) (DAPA1B) (BSYN2) (Syntrophin-2) (Tax interaction protein 43) (TIP-43)	SNTB1 SNT2B1	538	SUBCELLULAR LOCATION: Cell membrane, sarcolemma {ECO:0000250}; Peripheral membrane protein {ECO:0000250}; Cytoplasmic side {ECO:0000250}. Cell junction {ECO:0000250}. Cytoplasm, cytoskeleton {ECO:0000250}. Note=In skeletal muscle, it localizes at the cytoplasmic side of the sarcolemmal membrane and at neuromuscular junctions. {ECO:0000250}.	1.6	4.97	4.99
MGI:107160	P42581	Homeobox protein HMX3 (Homeobox protein H6 family member 3) (Homeobox protein Nkx-5.1)	Hmx3 Nkx-5.1 Nkx5-1	356	SUBCELLULAR LOCATION: Nucleus {ECO:0000305}.	1.6	4.97	4.68	HGNC:5019	A6NHT5	Homeobox protein HMX3 (Homeobox protein H6 family member 3) (Homeobox protein Nkx-5.1)	HMX3 NKX-5.1 NKX5-1	357	SUBCELLULAR LOCATION: Nucleus {ECO:0000255|PROSITE-ProRule:PRU00108}.	1.6	4.94	4.82
MGI:109326	O55003	BCL2/adenovirus E1B 19 kDa protein-interacting protein 3	Bnip3 Nip3	187	SUBCELLULAR LOCATION: Mitochondrion. Mitochondrion outer membrane {ECO:0000250}; Single-pass membrane protein {ECO:0000250}. Note=Coexpression with the EIB 19-kDa protein results in a shift in NIP3 localization pattern to the nuclear envelope. Colocalizes with ACAA2 in the mitochondria. Colocalizes with SPATA18 at the mitochondrion outer membrane (By similarity). {ECO:0000250}.	1.6	5.09	5.01	HGNC:1084	Q12983	BCL2/adenovirus E1B 19 kDa protein-interacting protein 3	BNIP3 NIP3	194	SUBCELLULAR LOCATION: Mitochondrion. Mitochondrion outer membrane; Single-pass membrane protein. Note=Coexpression with the EIB 19-kDa protein results in a shift in NIP3 localization pattern to the nuclear envelope. Colocalizes with ACAA2 in the mitochondria. Colocalizes with SPATA18 at the mitochondrion outer membrane.	1.6	4.99	5.07
MGI:700009	Q62420	Endophilin-A1 (Endophilin-1) (SH3 domain protein 2A) (SH3 domain-containing GRB2-like protein 2) (SH3p4)	Sh3gl2 Een1 Sh3d2a	352	SUBCELLULAR LOCATION: Cytoplasm {ECO:0000250|UniProtKB:O35179}. Membrane {ECO:0000250|UniProtKB:O35179}; Peripheral membrane protein {ECO:0000250|UniProtKB:O35179}. Early endosome {ECO:0000269|PubMed:21849472}. Presynapse {ECO:0000250|UniProtKB:O35179}.	1.63	5.12	5.1	HGNC:10831	Q99962	Endophilin-A1 (EEN-B1) (Endophilin-1) (SH3 domain protein 2A) (SH3 domain-containing GRB2-like protein 2)	SH3GL2 CNSA2 SH3D2A	352	SUBCELLULAR LOCATION: Cytoplasm {ECO:0000250|UniProtKB:O35179}. Membrane {ECO:0000250|UniProtKB:O35179}; Peripheral membrane protein {ECO:0000250|UniProtKB:O35179}. Early endosome {ECO:0000250|UniProtKB:Q62420}. Presynapse {ECO:0000250|UniProtKB:O35179}.	1.6	5.12	5.1
MGI:97759	P12849	cAMP-dependent protein kinase type I-beta regulatory subunit	Prkar1b	381	SUBCELLULAR LOCATION: Cell membrane {ECO:0000250}.	1.6	5.17	5.05	HGNC:9390	P31321	cAMP-dependent protein kinase type I-beta regulatory subunit	PRKAR1B	381	SUBCELLULAR LOCATION: Cell membrane {ECO:0000269|PubMed:23115245}.	1.6	4.68	4.99
MGI:1928394	Q9JLN9	Serine/threonine-protein kinase mTOR (EC 2.7.11.1) (FK506-binding protein 12-rapamycin complex-associated protein 1) (FKBP12-rapamycin complex-associated protein) (Mammalian target of rapamycin) (mTOR) (Mechanistic target of rapamycin) (Rapamycin target protein 1) (RAPT1) (Tyrosine-protein kinase mTOR) (EC 2.7.10.2)	Mtor Frap Frap1	2549	SUBCELLULAR LOCATION: Lysosome membrane {ECO:0000250|UniProtKB:P42345}; Peripheral membrane protein {ECO:0000250|UniProtKB:P42345}; Cytoplasmic side {ECO:0000250|UniProtKB:P42345}. Endoplasmic reticulum membrane {ECO:0000250|UniProtKB:P42345}; Peripheral membrane protein {ECO:0000250|UniProtKB:P42345}; Cytoplasmic side {ECO:0000250|UniProtKB:P42345}. Golgi apparatus membrane {ECO:0000250|UniProtK…	1.6	5.18	3.92	HGNC:3942	P42345	Serine/threonine-protein kinase mTOR (EC 2.7.11.1) (FK506-binding protein 12-rapamycin complex-associated protein 1) (FKBP12-rapamycin complex-associated protein) (Mammalian target of rapamycin) (mTOR) (Mechanistic target of rapamycin) (Rapamycin and FKBP12 target 1) (Rapamycin target protein 1) (Tyrosine-protein kinase mTOR) (EC 2.7.10.2)	MTOR FRAP FRAP1 FRAP2 RAFT1 RAPT1	2549	SUBCELLULAR LOCATION: Lysosome membrane {ECO:0000269|PubMed:18497260, ECO:0000269|PubMed:20381137, ECO:0000269|PubMed:29750193, ECO:0000269|PubMed:30956113, ECO:0000269|PubMed:31112131, ECO:0000269|PubMed:31601764, ECO:0000269|PubMed:37057673}; Peripheral membrane protein {ECO:0000269|PubMed:30956113, ECO:0000269|PubMed:31112131}; Cytoplasmic side {ECO:0000269|PubMed:30956113, ECO:0000269|PubMed:…	1.6	5.32	4
MGI:1195264	Q91WV7	Amino acid transporter heavy chain SLC3A1 (D2) (Neutral and basic amino acid transport protein) (NBAT) (Solute carrier family 3 member 1) (b(0,+)-type amino acid transporter-related heavy chain) (rBAT)	Slc3a1 Nbat	685	SUBCELLULAR LOCATION: Cell membrane {ECO:0000269|PubMed:12167606}; Single-pass type II membrane protein {ECO:0000255}. Apical cell membrane {ECO:0000269|PubMed:26739563}; Single-pass type II membrane protein {ECO:0000255}.	1.81	5.2	3.45	HGNC:11025	Q07837	Amino acid transporter heavy chain SLC3A1 (D2h) (Neutral and basic amino acid transport protein) (NBAT) (Solute carrier family 3 member 1) (b(0,+)-type amino acid transporter-related heavy chain) (rBAT)	SLC3A1 NBAT	685	SUBCELLULAR LOCATION: Cell membrane {ECO:0000269|PubMed:12167606, ECO:0000269|PubMed:32817565}; Single-pass type II membrane protein {ECO:0000255}. Apical cell membrane {ECO:0000250|UniProtKB:Q91WV7}; Single-pass type II membrane protein {ECO:0000255}.	1.6	4.81	4.96
MGI:1921363	Q6DIA2	Exocyst complex component 3-like protein 4	Exoc3l4	721		1.87	5.2	4.9	HGNC:20120	Q17RC7	Exocyst complex component 3-like protein 4	EXOC3L4 C14orf73	722		1.6	5.37	5.1
MGI:1919247	Q9DB90	Nonsense-mediated mRNA decay factor SMG9	Smg9	520		1.64	5.29	5.18	HGNC:25763	Q9H0W8	Nonsense-mediated mRNA decay factor SMG9	SMG9 C19orf61	520		1.6	5.29	5.18
MGI:1333842	O89100	GRB2-related adaptor protein 2 (Adapter protein GRID) (GADS protein) (GRB-2-like protein) (GRB2L) (GRB-2-related monocytic adapter protein) (MONA) (Monocytic adapter) (GRBLG) (Growth factor receptor-binding protein) (Hematopoietic cell-associated adaptor protein GrpL)	Grap2 Gads Grb2l Grid Mona	322	SUBCELLULAR LOCATION: Nucleus {ECO:0000250}. Cytoplasm {ECO:0000250}. Endosome {ECO:0000250}.	1.67	5.31	4.41	HGNC:4563	O75791	GRB2-related adapter protein 2 (Adapter protein GRID) (GRB-2-like protein) (GRB2L) (GRBLG) (GRBX) (Grf40 adapter protein) (Grf-40) (Growth factor receptor-binding protein) (Hematopoietic cell-associated adapter protein GrpL) (P38) (Protein GADS) (SH3-SH2-SH3 adapter Mona)	GRAP2 GADS GRB2L GRID	330	SUBCELLULAR LOCATION: Nucleus {ECO:0000269|PubMed:21179510}. Cytoplasm {ECO:0000269|PubMed:21179510}. Endosome {ECO:0000269|PubMed:21179510}.	1.6	5.35	4.36
MGI:1343124	Q6YGZ1	Heparanase (EC 3.2.1.166) (Endo-glucoronidase) [Cleaved into: Heparanase 8 kDa subunit; Heparanase 50 kDa subunit]	Hpse Hpa	535	SUBCELLULAR LOCATION: Lysosome membrane {ECO:0000250}; Peripheral membrane protein {ECO:0000250}. Secreted {ECO:0000269|PubMed:15793281}. Nucleus {ECO:0000269|PubMed:15793281}. Note=Proheparanase is secreted via vesicles of the Golgi. Interacts with cell membrane heparan sulfate proteoglycans (HSPGs). Endocytosed and accumulates in endosomes. Transferred to lysosomes where it is proteolytically c…	1.6	2.07	2.22	HGNC:5164	Q9Y251	Heparanase (EC 3.2.1.166) (Endo-glucoronidase) (Heparanase-1) (Hpa1) [Cleaved into: Heparanase 8 kDa subunit; Heparanase 50 kDa subunit]	HPSE HEP HPA HPA1 HPR1 HPSE1 HSE1	543	SUBCELLULAR LOCATION: Lysosome membrane; Peripheral membrane protein. Secreted. Nucleus. Note=Proheparanase is secreted via vesicles of the Golgi. Interacts with cell membrane heparan sulfate proteoglycans (HSPGs). Endocytosed and accumulates in endosomes. Transferred to lysosomes where it is proteolytically cleaved to produce the active enzyme. Under certain stimuli, transferred to the cell surf…	1.61	3.13	3.44
MGI:1339998	Q8BPB5	EGF-containing fibulin-like extracellular matrix protein 1 (Fibulin-3) (FIBL-3)	Efemp1 Fbln3	493	SUBCELLULAR LOCATION: Secreted, extracellular space, extracellular matrix {ECO:0000269|PubMed:26162006}. Note=Localizes to the lamina propria underneath the olfactory epithelium. {ECO:0000250|UniProtKB:O35568}.	1.61	2.15	2.12	HGNC:3218	Q12805	EGF-containing fibulin-like extracellular matrix protein 1 (Extracellular protein S1-5) (Fibrillin-like protein) (Fibulin-3) (FIBL-3)	EFEMP1 FBLN3 FBNL	493	SUBCELLULAR LOCATION: Secreted, extracellular space, extracellular matrix {ECO:0000269|PubMed:35998264}. Note=Localizes to the lamina propria underneath the olfactory epithelium. {ECO:0000250|UniProtKB:O35568}.	1.61	2.2	2.22
MGI:1923736	Q9CWP4	Lymphocyte antigen 6K (Ly-6K)	Ly6k	154	SUBCELLULAR LOCATION: Secreted {ECO:0000250}. Cytoplasm {ECO:0000250}. Cell membrane {ECO:0000269|PubMed:27005865}; Lipid-anchor, GPI-anchor {ECO:0000305}. Cytoplasmic vesicle, secretory vesicle, acrosome {ECO:0000269|PubMed:27005865}. Membrane raft {ECO:0000269|PubMed:18503752}.	1.82	2.31	2.42	HGNC:24225	Q17RY6	Lymphocyte antigen 6K (Ly-6K)	LY6K CO16	165	SUBCELLULAR LOCATION: Secreted {ECO:0000269|PubMed:18089789}. Cytoplasm {ECO:0000269|PubMed:18089789}. Cell membrane {ECO:0000250|UniProtKB:Q9CWP4}; Lipid-anchor, GPI-anchor {ECO:0000250|UniProtKB:Q9CWP4}. Cytoplasmic vesicle, secretory vesicle, acrosome {ECO:0000250|UniProtKB:Q9CWP4}. Membrane raft {ECO:0000250|UniProtKB:Q9CWP4}.	1.61	1.92	1.92
MGI:2681271	Q5SX19	N-acetylglucosaminyl-phosphatidylinositol de-N-acetylase (EC 3.5.1.89) (Phosphatidylinositol-glycan biosynthesis class L protein) (PIG-L)	Pigl Gm737	252	SUBCELLULAR LOCATION: Endoplasmic reticulum membrane {ECO:0000250|UniProtKB:O35790}; Single-pass type I membrane protein {ECO:0000250|UniProtKB:O35790}.	1.76	2.46	2.35	HGNC:8966	Q9Y2B2	N-acetylglucosaminyl-phosphatidylinositol de-N-acetylase (EC 3.5.1.89) (Phosphatidylinositol-glycan biosynthesis class L protein) (PIG-L)	PIGL	252	SUBCELLULAR LOCATION: Endoplasmic reticulum membrane {ECO:0000269|PubMed:10085243, ECO:0000269|PubMed:14742432}; Single-pass type I membrane protein {ECO:0000269|PubMed:14742432}.	1.61	3.05	2.85
MGI:3027917	Q3TIW9	Ectonucleotide pyrophosphatase/phosphodiesterase family member 7 (E-NPP 7) (NPP-7) (EC 3.1.4.12) (Alkaline sphingomyelin phosphodiesterase) (Intestinal alkaline sphingomyelinase) (Alk-SMase)	Enpp7	439	SUBCELLULAR LOCATION: Cell membrane {ECO:0000250|UniProtKB:Q6UWV6}; Single-pass type I membrane protein {ECO:0000250|UniProtKB:Q6UWV6}. Note=The catalytic domain is released into the extracellular medium when cells are treated with trypsin. Localized at the surface of the microvillar membrane in small intestine enterocytes, and in endosome-like structures situated beneath the microvillar membrane…	1.75	2.6	2.87	HGNC:23764	Q6UWV6	Ectonucleotide pyrophosphatase/phosphodiesterase family member 7 (E-NPP 7) (NPP-7) (EC 3.1.4.12) (Alkaline sphingomyelin phosphodiesterase) (Intestinal alkaline sphingomyelinase) (Alk-SMase)	ENPP7 UNQ3077/PRO9912	458	SUBCELLULAR LOCATION: Cell membrane {ECO:0000269|PubMed:12671034, ECO:0000269|PubMed:15205117}; Single-pass type I membrane protein {ECO:0000269|PubMed:12671034, ECO:0000269|PubMed:15205117}. Note=The catalytic domain is released into the extracellular medium when cells are treated with trypsin (PubMed:15205117). Localized at the surface of the microvillar membrane in small intestine enterocytes,…	1.61	2.5	2.44
MGI:1914476	Q91W52	Transmembrane protein 19	Tmem19	336	SUBCELLULAR LOCATION: Membrane {ECO:0000305}; Multi-pass membrane protein {ECO:0000305}.	1.85	2.64	3.26	HGNC:25605	Q96HH6	Transmembrane protein 19	TMEM19	336	SUBCELLULAR LOCATION: Membrane {ECO:0000305}; Multi-pass membrane protein {ECO:0000305}.	1.61	2.44	2.38
MGI:1915185	Q6AW46	Carboxylesterase 5A (EC 3.1.1.1) (Carboxylesterase-like urinary excreted protein homolog) (Cauxin)	Ces5a Ces7	575	SUBCELLULAR LOCATION: Secreted {ECO:0000250}.	1.31	2.7	2.88	HGNC:26459	Q6NT32	Carboxylesterase 5A (EC 3.1.1.1) (Carboxylesterase-like urinary excreted protein homolog) (Cauxin)	CES5A CES7	575	SUBCELLULAR LOCATION: Secreted {ECO:0000250}.	1.61	2.97	3.34
MGI:1341817	Q9Z1P4	Leucine-rich repeat-containing G-protein coupled receptor 5 (G-protein coupled receptor 49) (Orphan G-protein coupled receptor FEX)	Lgr5 Fex Gpr49	907	SUBCELLULAR LOCATION: Cell membrane; Multi-pass membrane protein. Golgi apparatus, trans-Golgi network membrane {ECO:0000250}; Multi-pass membrane protein {ECO:0000250}. Note=Rapidly and constitutively internalized to the trans-Golgi network at steady state. {ECO:0000250}.	1.9	2.72	2.91	HGNC:4504	O75473	Leucine-rich repeat-containing G-protein coupled receptor 5 (G-protein coupled receptor 49) (G-protein coupled receptor 67) (G-protein coupled receptor HG38)	LGR5 GPR49 GPR67	907	SUBCELLULAR LOCATION: Cell membrane; Multi-pass membrane protein. Golgi apparatus, trans-Golgi network membrane; Multi-pass membrane protein. Note=Rapidly and constitutively internalized to the trans-Golgi network at steady state. Internalization to the trans-Golgi network may be the result of phosphorylation at Ser-861 and Ser-864; however, the phosphorylation event has not been proven (PubMed:2…	1.61	2.92	2.85
MGI:1333869	Q9Z0F5	Cholesterol 25-hydroxylase (EC 1.14.99.38) (Cholesterol 25-monooxygenase) (m25OH)	Ch25h	298	SUBCELLULAR LOCATION: Endoplasmic reticulum membrane {ECO:0000269|PubMed:9852097}; Multi-pass membrane protein {ECO:0000269|PubMed:9852097}.	3.27	2.79	2.67	HGNC:1907	O95992	Cholesterol 25-hydroxylase (EC 1.14.99.38) (Cholesterol 25-monooxygenase) (h25OH)	CH25H	272	SUBCELLULAR LOCATION: Endoplasmic reticulum membrane {ECO:0000250|UniProtKB:Q9Z0F5}; Multi-pass membrane protein {ECO:0000250|UniProtKB:Q9Z0F5}.	1.61	3.57	4.03
MGI:1891717	Q8VEM1	E3 ubiquitin-protein ligase RNF130 (EC 2.3.2.27) (G1-related zinc finger protein) (Goliath homolog) (RING finger protein 130) (RING-type E3 ubiquitin transferase RNF130)	Rnf130 G1rp	419	SUBCELLULAR LOCATION: Membrane {ECO:0000305}; Single-pass type I membrane protein {ECO:0000305}. Cytoplasm {ECO:0000250|UniProtKB:Q86XS8}.	1.61	3.31	3.69	HGNC:18280	Q86XS8	E3 ubiquitin-protein ligase RNF130 (EC 2.3.2.27) (Goliath homolog) (H-Goliath) (RING finger protein 130) (RING-type E3 ubiquitin transferase RNF130)	RNF130	419	SUBCELLULAR LOCATION: Membrane {ECO:0000305}; Single-pass type I membrane protein {ECO:0000305}. Cytoplasm {ECO:0000269|PubMed:16549277}.	1.61	3.44	3.41
MGI:1349472	Q9QYY9	All-trans-retinol dehydrogenase [NAD(+)] ADH4 (EC 1.1.1.105) (ADH2) (Alcohol dehydrogenase 2) (Alcohol dehydrogenase 4) (Alcohol dehydrogenase class II) (Alcohol dehydrogenase II)	Adh4 Adh2	377	SUBCELLULAR LOCATION: Cytoplasm {ECO:0000250}.	1.98	3.34	3.66	HGNC:252	P08319	All-trans-retinol dehydrogenase [NAD(+)] ADH4 (EC 1.1.1.105) (Alcohol dehydrogenase 2) (Alcohol dehydrogenase 4) (Alcohol dehydrogenase class II pi chain)	ADH4 ADH2	380	SUBCELLULAR LOCATION: Cytoplasm.	1.61	3.51	3.69
MGI:1922962	P56983	Transmembrane protein 14A	Tmem14a	99	SUBCELLULAR LOCATION: Mitochondrion membrane {ECO:0000250|UniProtKB:Q9Y6G1}; Multi-pass membrane protein {ECO:0000255}. Endoplasmic reticulum membrane {ECO:0000250|UniProtKB:Q9Y6G1}.	1.72	3.43	2.77	HGNC:21076	Q9Y6G1	Transmembrane protein 14A	TMEM14A C6orf73 PTD011	99	SUBCELLULAR LOCATION: Mitochondrion membrane {ECO:0000269|PubMed:21723035}; Multi-pass membrane protein {ECO:0000255}. Endoplasmic reticulum membrane {ECO:0000269|PubMed:21723035}.	1.61	3.33	3.01
MGI:2444155	Q8BNJ3	Nicotinamide/nicotinic acid mononucleotide adenylyltransferase 2 (NMN/NaMN adenylyltransferase 2) (EC 2.7.7.1) (EC 2.7.7.18) (Nicotinamide mononucleotide adenylyltransferase 2) (NMN adenylyltransferase 2) (Nicotinate-nucleotide adenylyltransferase 2) (NaMN adenylyltransferase 2) (Protein bloated bladder) (Blad)	Nmnat2 Kiaa0479	307	SUBCELLULAR LOCATION: Golgi apparatus membrane {ECO:0000269|PubMed:23610559}; Lipid-anchor {ECO:0000269|PubMed:23610559}. Cytoplasmic vesicle membrane; Lipid-anchor {ECO:0000269|PubMed:23610559}. Cytoplasm {ECO:0000250|UniProtKB:Q9BZQ4}. Cell projection, axon {ECO:0000269|PubMed:23610559}. Note=Delivered to axons with Golgi-derived cytoplasmic vesicles. {ECO:0000269|PubMed:23610559}.	1.61	3.53	3.83	HGNC:16789	Q9BZQ4	Nicotinamide/nicotinic acid mononucleotide adenylyltransferase 2 (NMN/NaMN adenylyltransferase 2) (EC 2.7.7.1) (EC 2.7.7.18) (Nicotinamide mononucleotide adenylyltransferase 2) (NMN adenylyltransferase 2) (Nicotinate-nucleotide adenylyltransferase 2) (NaMN adenylyltransferase 2)	NMNAT2 C1orf15 KIAA0479	307	SUBCELLULAR LOCATION: Golgi apparatus membrane {ECO:0000269|PubMed:16118205}; Lipid-anchor {ECO:0000250|UniProtKB:Q8BNJ3}. Cytoplasmic vesicle membrane {ECO:0000250|UniProtKB:Q8BNJ3}; Lipid-anchor {ECO:0000250|UniProtKB:Q8BNJ3}. Cytoplasm {ECO:0000269|PubMed:16118205}. Cell projection, axon {ECO:0000250|UniProtKB:Q8BNJ3}. Note=Delivered to axons with Golgi-derived cytoplasmic vesicles. {ECO:00002…	1.61	3.53	3.83
MGI:101912	P61804	Dolichyl-diphosphooligosaccharide--protein glycosyltransferase subunit DAD1 (Oligosaccharyl transferase subunit DAD1) (Defender against cell death 1) (DAD-1)	Dad1	113	SUBCELLULAR LOCATION: Endoplasmic reticulum membrane; Multi-pass membrane protein {ECO:0000305}.	1.61	3.55	3.55	HGNC:2664	P61803	Dolichyl-diphosphooligosaccharide--protein glycosyltransferase subunit DAD1 (Oligosaccharyl transferase subunit DAD1) (Defender against cell death 1) (DAD-1)	DAD1	113	SUBCELLULAR LOCATION: Endoplasmic reticulum membrane; Multi-pass membrane protein {ECO:0000305}.	1.61	3.55	3.55
MGI:1194894	Q8CAL5	Glypican-5 [Cleaved into: Secreted glypican-5]	Gpc5	572	SUBCELLULAR LOCATION: Cell membrane {ECO:0000250}; Lipid-anchor, GPI-anchor {ECO:0000250}; Extracellular side {ECO:0000250}.; SUBCELLULAR LOCATION: [Secreted glypican-5]: Secreted, extracellular space {ECO:0000250}.	1.82	3.56	3.1	HGNC:4453	P78333	Glypican-5 [Cleaved into: Secreted glypican-5]	GPC5	572	SUBCELLULAR LOCATION: Cell membrane {ECO:0000250}; Lipid-anchor, GPI-anchor {ECO:0000250}; Extracellular side {ECO:0000250}.; SUBCELLULAR LOCATION: [Secreted glypican-5]: Secreted, extracellular space {ECO:0000250}.	1.61	3.09	2.36
MGI:2158340	Q6P3E7	Polyamine deacetylase HDAC10 (EC 3.5.1.48) (EC 3.5.1.62) (Histone deacetylase 10) (HD10)	Hdac10	666	SUBCELLULAR LOCATION: Cytoplasm {ECO:0000250|UniProtKB:Q969S8}. Nucleus {ECO:0000250|UniProtKB:Q969S8}. Note=Excluded from nucleoli. {ECO:0000250|UniProtKB:Q969S8}.	2.03	3.65	3.84	HGNC:18128	Q969S8	Polyamine deacetylase HDAC10 (EC 3.5.1.48) (EC 3.5.1.62) (Histone deacetylase 10) (HD10)	HDAC10	669	SUBCELLULAR LOCATION: Cytoplasm {ECO:0000269|PubMed:11677242, ECO:0000269|PubMed:11726666, ECO:0000269|PubMed:11739383, ECO:0000269|PubMed:11861901, ECO:0000269|PubMed:23801752}. Nucleus {ECO:0000269|PubMed:11677242, ECO:0000269|PubMed:11726666, ECO:0000269|PubMed:11739383, ECO:0000269|PubMed:11861901}. Note=Excluded from nucleoli. {ECO:0000269|PubMed:11726666}.	1.61	3.65	3.84
MGI:1918397	Q9D404	3-oxoacyl-[acyl-carrier-protein] synthase, mitochondrial (EC 2.3.1.41) (Beta-ketoacyl-ACP synthase)	Oxsm	459	SUBCELLULAR LOCATION: Mitochondrion {ECO:0000250}.	1.57	3.73	3.21	HGNC:26063	Q9NWU1	3-oxoacyl-[acyl-carrier-protein] synthase, mitochondrial (EC 2.3.1.41) (Beta-ketoacyl-ACP synthase)	OXSM	459	SUBCELLULAR LOCATION: Mitochondrion {ECO:0000269|PubMed:15668256}.	1.61	4.48	4.47
MGI:2153181	Q91VF2	Histamine N-methyltransferase (HMT) (EC 2.1.1.8)	Hnmt Hmt	295	SUBCELLULAR LOCATION: Cytoplasm {ECO:0000250|UniProtKB:P50135}.	1.89	3.91	4.11	HGNC:5028	P50135	Histamine N-methyltransferase (HMT) (EC 2.1.1.8)	HNMT	292	SUBCELLULAR LOCATION: Cytoplasm {ECO:0000269|PubMed:26206890}.	1.61	4.16	4.21
MGI:1923990	Q8BG67	Protein EFR3 homolog A (Protein EFR3-like)	Efr3a Kiaa0143	819	SUBCELLULAR LOCATION: Cell membrane {ECO:0000269|PubMed:15363888}; Lipid-anchor {ECO:0000250|UniProtKB:Q14156}. Cytoplasm, cytosol {ECO:0000250|UniProtKB:Q14156}. Note=Palmitoylation anchors the protein to the plasma membrane. A small amount is observed in the cytosol. {ECO:0000250|UniProtKB:Q14156}.	1.72	3.98	2.77	HGNC:28970	Q14156	Protein EFR3 homolog A (Protein EFR3-like)	EFR3A KIAA0143	821	SUBCELLULAR LOCATION: Cell membrane {ECO:0000269|PubMed:23229899, ECO:0000269|PubMed:25380825}; Lipid-anchor {ECO:0000269|PubMed:23229899, ECO:0000269|PubMed:25380825}. Cytoplasm, cytosol {ECO:0000269|PubMed:25380825}. Note=Palmitoylation anchors the protein to the plasma membrane (PubMed:23229899, PubMed:25380825, PubMed:26571211). A small amount is observed in the cytosol (PubMed:25380825). {EC…	1.61	3.98	2.77
MGI:1917156	Q8BMG8	Solute carrier family 25 member 32 (Mitochondrial FAD transporter)	Slc25a32 Mftc	316	SUBCELLULAR LOCATION: Mitochondrion inner membrane {ECO:0000305|PubMed:29666258}; Multi-pass membrane protein {ECO:0000255}.	1.76	4.23	4.1	HGNC:29683	Q9H2D1	Solute carrier family 25 member 32 (Mitochondrial FAD transporter)	SLC25A32 MFT MFTC	315	SUBCELLULAR LOCATION: Mitochondrion inner membrane {ECO:0000305|PubMed:29666258}; Multi-pass membrane protein {ECO:0000255}.	1.61	4.35	4.15
MGI:3045247	E9Q173	BTB/POZ domain-containing protein 16	Btbd16	522		1.64	4.41	2.69	HGNC:26340	Q32M84	BTB/POZ domain-containing protein 16	BTBD16 C10orf87	506		1.61	4.18	3.65
MGI:1914828	A2ARM1	Protein PAT1 homolog 2 (PAT1-like protein 2) (Protein PAT1 homolog a) (Pat1a)	Patl2	529	SUBCELLULAR LOCATION: Cytoplasm {ECO:0000269|PubMed:20826699}. Nucleus {ECO:0000269|PubMed:20826699}.	2.15	4.41	2.25	HGNC:33630	C9JE40	Protein PAT1 homolog 2 (PAT1-like protein 2) (Protein PAT1 homolog a) (Pat1a) (hPat1a)	PATL2	543	SUBCELLULAR LOCATION: Cytoplasm {ECO:0000269|PubMed:20584987, ECO:0000269|PubMed:28965849}. Nucleus {ECO:0000250|UniProtKB:A2ARM1}.	1.61	5.21	3.39
MGI:1931028	Q75NR7	ATP-dependent DNA helicase Q4 (EC 5.6.2.4) (DNA 3'-5' helicase RecQ4) (DNA helicase, RecQ-like type 4) (RecQ4) (RecQ protein-like 4)	Recql4 Recq4	1216	SUBCELLULAR LOCATION: Cytoplasm {ECO:0000250|UniProtKB:O94761}. Nucleus {ECO:0000250|UniProtKB:O94761}.	1.77	4.53	3.22	HGNC:9949	O94761	ATP-dependent DNA helicase Q4 (EC 5.6.2.4) (DNA 3'-5' helicase RecQ4) (DNA helicase, RecQ-like type 4) (RecQ4) (RTS) (RecQ protein-like 4)	RECQL4 RECQ4	1208	SUBCELLULAR LOCATION: Cytoplasm {ECO:0000269|PubMed:15317757}. Nucleus {ECO:0000269|PubMed:10552928}.	1.61	4.96	3.1
MGI:99137	Q60596	DNA repair protein XRCC1 (X-ray repair cross-complementing protein 1)	Xrcc1 Xrcc-1	631	SUBCELLULAR LOCATION: Nucleus {ECO:0000250|UniProtKB:P18887}. Chromosome {ECO:0000250|UniProtKB:P18887}. Note=Moves from the nucleoli to the global nuclear chromatin upon DNA damage. Recruited to DNA damage sites fowwing interaction with poly-ADP-ribose chains. {ECO:0000250|UniProtKB:P18887}.	1.61	4.54	4.23	HGNC:12828	P18887	DNA repair protein XRCC1 (X-ray repair cross-complementing protein 1)	XRCC1	633	SUBCELLULAR LOCATION: Nucleus {ECO:0000269|PubMed:17353262, ECO:0000269|PubMed:28002403}. Chromosome {ECO:0000269|PubMed:14500814}. Note=Moves from the nucleoli to the global nuclear chromatin upon DNA damage (PubMed:28002403). Recruited to DNA damage sites fowwing interaction with poly-ADP-ribose chains (PubMed:14500814). {ECO:0000269|PubMed:14500814, ECO:0000269|PubMed:28002403}.	1.61	4.22	4.01
MGI:1347076	P14115	Large ribosomal subunit protein uL15 (60S ribosomal protein L27a) (L29)	Rpl27a	148	SUBCELLULAR LOCATION: Cytoplasm {ECO:0000269|PubMed:36517592}.	1.72	4.66	3.85	HGNC:10329	P46776	Large ribosomal subunit protein uL15 (60S ribosomal protein L27a)	RPL27A	148	SUBCELLULAR LOCATION: Cytoplasm {ECO:0000269|PubMed:23636399}.	1.61	4.66	3.85
MGI:1915270	Q9CQW7	Cytochrome c oxidase assembly factor 8 (COA8) (Apoptogenic protein 1, mitochondrial) (APOP-1)	Coa8 Apop1 Apopt1	192	SUBCELLULAR LOCATION: Mitochondrion inner membrane {ECO:0000305|PubMed:16782708, ECO:0000305|PubMed:18977203}; Peripheral membrane protein {ECO:0000250|UniProtKB:Q96IL0}; Matrix side {ECO:0000250|UniProtKB:Q96IL0}.	2.38	4.78	4.78	HGNC:20492	Q96IL0	Cytochrome c oxidase assembly factor 8 (COA8) (Apoptogenic protein 1, mitochondrial) (APOP-1)	COA8 APOP1 APOPT1 C14orf153	206	SUBCELLULAR LOCATION: Mitochondrion inner membrane {ECO:0000269|PubMed:25175347, ECO:0000269|PubMed:30552096}; Peripheral membrane protein {ECO:0000305|PubMed:30552096}; Matrix side {ECO:0000269|PubMed:30552096}.	1.61	4.92	3.98
MGI:2673064	Q7TS55	Tumor necrosis factor ligand superfamily member 18 (GITR ligand) (GITRL) (Glucocorticoid-induced TNF-related ligand)	Tnfsf18 Gitrl	173	SUBCELLULAR LOCATION: Cell membrane {ECO:0000269|PubMed:14521928, ECO:0000269|PubMed:14608036}; Single-pass type II membrane protein {ECO:0000269|PubMed:14521928, ECO:0000269|PubMed:14608036}.	1.74	4.84	4.14	HGNC:11932	Q9UNG2	Tumor necrosis factor ligand superfamily member 18 (Activation-inducible TNF-related ligand) (AITRL) (Glucocorticoid-induced TNF-related ligand) (hGITRL)	TNFSF18 AITRL GITRL TL6 UNQ149/PRO175	177	SUBCELLULAR LOCATION: Cell membrane {ECO:0000269|PubMed:17449724}; Single-pass type II membrane protein {ECO:0000269|PubMed:17449724}.	1.61	3.72	3.35
MGI:2180850	Q8VI93	2'-5'-oligoadenylate synthase 3 ((2-5')oligo(A) synthase 3) (2-5A synthase 3) (EC 2.7.7.84) (2',5'-oligoadenylate synthetase-like 10)	Oas3 oasl10	1138	SUBCELLULAR LOCATION: Cytoplasm {ECO:0000250}. Nucleus {ECO:0000250}.	2.09	5.08	2.29	HGNC:8088	Q9Y6K5	2'-5'-oligoadenylate synthase 3 ((2-5')oligo(A) synthase 3) (2-5A synthase 3) (EC 2.7.7.84) (p100 OAS) (p100OAS)	OAS3 P/OKcl.4	1087	SUBCELLULAR LOCATION: Cytoplasm. Nucleus.	1.61	4.92	2.18
MGI:1915389	Q8BU11	TOX high mobility group box family member 4 (Epidermal Langerhans cell protein LCP1)	Tox4	619	SUBCELLULAR LOCATION: Nucleus {ECO:0000269|PubMed:34914893}. Note=Associated with chromatin. {ECO:0000305|PubMed:34914893}.	1.7	5.09	3.93	HGNC:20161	O94842	TOX high mobility group box family member 4 (Epidermal Langerhans cell protein LCP1)	TOX4 C14orf92 KIAA0737	621	SUBCELLULAR LOCATION: Nucleus {ECO:0000305|PubMed:20516061}. Note=Associated with chromatin.	1.61	5.09	3.93
MGI:1919670	Q9CXK9	RNA-binding protein 33 (Proline-rich protein 8) (RNA-binding motif protein 33)	Rbm33 Prr8	1231	SUBCELLULAR LOCATION: Nucleus {ECO:0000250|UniProtKB:Q96EV2}. Cytoplasm {ECO:0000250|UniProtKB:Q96EV2}. Note=Localizes predominantly to the nucleus. {ECO:0000250|UniProtKB:Q96EV2}.	1.61	5.15	5.14	HGNC:27223	Q96EV2	RNA-binding protein 33 (Proline-rich protein 8) (RNA-binding motif protein 33)	RBM33 PRR8	1170	SUBCELLULAR LOCATION: Nucleus {ECO:0000269|PubMed:35589130}. Cytoplasm {ECO:0000269|PubMed:35589130}. Note=Localizes predominantly to the nucleus. {ECO:0000269|PubMed:35589130}.	1.61	5.29	5.19
MGI:3045350	Q8BM13	Noelin-2 (Olfactomedin-2)	Olfm2	448	SUBCELLULAR LOCATION: Secreted {ECO:0000250|UniProtKB:O95897}. Synapse {ECO:0000269|PubMed:25218043, ECO:0000305|PubMed:22632720}. Membrane {ECO:0000269|PubMed:25218043}. Nucleus {ECO:0000250|UniProtKB:O95897}. Cytoplasm {ECO:0000250|UniProtKB:O95897}. Note=Nuclear localization is induced by TGF-beta. {ECO:0000250|UniProtKB:O95897}.	1.59	5.19	2.09	HGNC:17189	O95897	Noelin-2 (Olfactomedin-2)	OLFM2 NOE2	454	SUBCELLULAR LOCATION: Secreted {ECO:0000269|PubMed:21228389}. Synapse {ECO:0000250|UniProtKB:Q8BM13}. Membrane {ECO:0000250|UniProtKB:Q8BM13}. Nucleus {ECO:0000269|PubMed:25298399}. Cytoplasm {ECO:0000269|PubMed:25298399}. Note=Nuclear localization is induced by TGF-beta. {ECO:0000269|PubMed:25298399}.	1.61	2.56	2.9
MGI:894284	P35283	Ras-related protein Rab-12 (Rab-13)	Rab12	243	SUBCELLULAR LOCATION: Recycling endosome membrane {ECO:0000269|PubMed:21718402}; Lipid-anchor {ECO:0000305}; Cytoplasmic side {ECO:0000305}. Lysosome membrane {ECO:0000269|PubMed:21718402}; Lipid-anchor {ECO:0000305}; Cytoplasmic side {ECO:0000305}. Golgi apparatus membrane {ECO:0000250|UniProtKB:P51152}. Cytoplasmic vesicle, autophagosome {ECO:0000269|PubMed:23357852}.	1.61	5.36	3.04	HGNC:31332	Q6IQ22	Ras-related protein Rab-12	RAB12	244	SUBCELLULAR LOCATION: Recycling endosome membrane {ECO:0000250|UniProtKB:P35283}; Lipid-anchor {ECO:0000305}; Cytoplasmic side {ECO:0000305}. Lysosome membrane {ECO:0000250|UniProtKB:P35283}; Lipid-anchor {ECO:0000305}; Cytoplasmic side {ECO:0000305}. Golgi apparatus membrane {ECO:0000250|UniProtKB:P51152}. Cytoplasmic vesicle, autophagosome {ECO:0000250|UniProtKB:P35283}.	1.61	5.29	3.07
MGI:1924863	Q5K2P8	Polyserase-2 (EC 3.4.21.-) (Polyserine protease 2) (Serine protease 36)	Prss36	849	SUBCELLULAR LOCATION: Secreted, extracellular space, extracellular matrix {ECO:0000250}. Note=Not attached to membranes. {ECO:0000250}.	1.82	2.34	2.7	HGNC:26906	Q5K4E3	Polyserase-2 (EC 3.4.21.-) (Polyserine protease 2) (Serine protease 36)	PRSS36	855	SUBCELLULAR LOCATION: Secreted, extracellular space, extracellular matrix {ECO:0000269|PubMed:15536082}. Note=Not attached to membranes.	1.62	2.6	2.61
MGI:2446186	Q91YX5	Acyl-CoA:lysophosphatidylglycerol acyltransferase 1 (2-acylglycerophosphocholine O-acyltransferase) (EC 2.3.1.62) (Acyl-CoA:monoacylglycerol acyltransferase LPGAT1) (EC 2.3.1.22) (Lysophospholipid acyltransferase 7) (LPLAT7) (EC 2.3.1.-) (Stearoyl-CoA:1-lyso-2-acyl-PE acyltransferase)	Lpgat1 Fam34a	370	SUBCELLULAR LOCATION: Endoplasmic reticulum membrane {ECO:0000250|UniProtKB:Q92604}; Multi-pass membrane protein {ECO:0000250|UniProtKB:Q92604}.	1.64	2.43	2.7	HGNC:28985	Q92604	Acyl-CoA:lysophosphatidylglycerol acyltransferase 1 (2-acylglycerophosphocholine O-acyltransferase) (EC 2.3.1.62) (Acyl-CoA:monoacylglycerol acyltransferase LPGAT1) (EC 2.3.1.22) (Lysophospholipid acyltransferase 7) (LPLAT7) (EC 2.3.1.-) (Stearoyl-CoA:1-lyso-2-acyl-PE acyltransferase)	LPGAT1 FAM34A KIAA0205	370	SUBCELLULAR LOCATION: Endoplasmic reticulum membrane {ECO:0000269|PubMed:15485873}; Multi-pass membrane protein {ECO:0000269|PubMed:15485873}.	1.62	2.22	2.5
MGI:103294	Q61878	Bone marrow proteoglycan (BMPG) (Proteoglycan 2) [Cleaved into: Eosinophil granule major basic protein (EMBP) (MBP)]	Prg2 Mbp-1	223	SUBCELLULAR LOCATION: Secreted {ECO:0000250|UniProtKB:P13727}.	1.67	2.49	2.38	HGNC:9362	P13727	Bone marrow proteoglycan (BMPG) (Proteoglycan 2) [Cleaved into: Eosinophil granule major basic protein (EMBP) (MBP) (Pregnancy-associated major basic protein)]	PRG2 MBP	222	SUBCELLULAR LOCATION: [Bone marrow proteoglycan]: Secreted {ECO:0000269|PubMed:25326458, ECO:0000269|PubMed:36213313, ECO:0000269|PubMed:37453717}. Note=The proform is secreted.; SUBCELLULAR LOCATION: [Eosinophil granule major basic protein]: Cytoplasmic vesicle, secretory vesicle. Note=The proform is secreted. The mature protein is found in the matrix of the eosinophil's large specific granule (…	1.62	2.36	2.18
MGI:107498	Q60860	Leukotriene C4 synthase (LTC4 synthase) (EC 4.4.1.20) (Glutathione S-transferase LTC4) (EC 2.5.1.-) (Leukotriene-C(4) synthase)	Ltc4s	150	SUBCELLULAR LOCATION: Nucleus outer membrane {ECO:0000250|UniProtKB:Q16873}; Multi-pass membrane protein {ECO:0000250|UniProtKB:Q16873}. Endoplasmic reticulum membrane {ECO:0000250|UniProtKB:Q16873}; Multi-pass membrane protein {ECO:0000250|UniProtKB:Q16873}. Nucleus membrane {ECO:0000250|UniProtKB:Q16873}; Multi-pass membrane protein {ECO:0000250|UniProtKB:Q16873}.	1.49	2.52	2.49	HGNC:6719	Q16873	Leukotriene C4 synthase (LTC4 synthase) (EC 4.4.1.20) (Glutathione S-transferase LTC4) (EC 2.5.1.-) (Leukotriene-C(4) synthase) (Leukotriene-C4 synthase)	LTC4S	150	SUBCELLULAR LOCATION: Nucleus outer membrane {ECO:0000269|PubMed:12023288}; Multi-pass membrane protein. Endoplasmic reticulum membrane {ECO:0000269|PubMed:12023288, ECO:0000269|PubMed:19233132}; Multi-pass membrane protein. Nucleus membrane {ECO:0000269|PubMed:19233132}; Multi-pass membrane protein.	1.62	2.54	2.56
MGI:3655979	Q3U4N7	IGF-like family receptor 1 (Transmembrane protein 149)	Igflr1 Tmem149	345	SUBCELLULAR LOCATION: Cell membrane {ECO:0000269|PubMed:21454693}; Single-pass type I membrane protein {ECO:0000269|PubMed:21454693}.	2.28	2.67	2.69	HGNC:23620	Q9H665	IGF-like family receptor 1 (Transmembrane protein 149) (U2 small nuclear RNA auxiliary factor 1-like 4)	IGFLR1 TMEM149 U2AF1L4	355	SUBCELLULAR LOCATION: Cell membrane {ECO:0000269|PubMed:21454693}; Single-pass type I membrane protein {ECO:0000269|PubMed:21454693}.	1.62	2.74	2.5
MGI:104518	Q61330	Contactin-2 (Axonal glycoprotein TAG-1) (Axonin-1) (Transient axonal glycoprotein 1) (TAX-1)	Cntn2 Tax	1040	SUBCELLULAR LOCATION: Cell membrane {ECO:0000250}; Lipid-anchor, GPI-anchor {ECO:0000250}. Note=Attached to the neuronal membrane by a GPI-anchor and is also released from neurons. {ECO:0000250}.	1.93	2.82	3.08	HGNC:2172	Q02246	Contactin-2 (Axonal glycoprotein TAG-1) (Axonin-1) (Transient axonal glycoprotein 1) (TAX-1)	CNTN2 AXT TAG1 TAX1	1040	SUBCELLULAR LOCATION: Cell membrane; Lipid-anchor, GPI-anchor. Note=Attached to the neuronal membrane by a GPI-anchor and is also released from neurons.	1.62	3.12	3.35
MGI:1349635	Q01405	Protein transport protein Sec23A (SEC23-related protein A)	Sec23a Sec23 Sec23r	765	SUBCELLULAR LOCATION: Cytoplasmic vesicle, COPII-coated vesicle membrane {ECO:0000250|UniProtKB:Q15436}; Peripheral membrane protein {ECO:0000250|UniProtKB:Q15436}; Cytoplasmic side {ECO:0000250|UniProtKB:Q15436}. Endoplasmic reticulum membrane {ECO:0000250|UniProtKB:Q15436}; Peripheral membrane protein {ECO:0000250|UniProtKB:Q15436}; Cytoplasmic side {ECO:0000250|UniProtKB:Q15436}. Cytoplasm, cy…	1.62	2.97	3	HGNC:10701	Q15436	Protein transport protein Sec23A (hSec23A) (SEC23-related protein A)	SEC23A	765	SUBCELLULAR LOCATION: Cytoplasmic vesicle, COPII-coated vesicle membrane {ECO:0000305|PubMed:8898360}; Peripheral membrane protein {ECO:0000269|PubMed:8898360}; Cytoplasmic side {ECO:0000269|PubMed:8898360}. Endoplasmic reticulum membrane {ECO:0000269|PubMed:8898360}; Peripheral membrane protein {ECO:0000269|PubMed:8898360}; Cytoplasmic side {ECO:0000269|PubMed:8898360}. Cytoplasm, cytosol {ECO:0…	1.62	2.97	3
MGI:1928098	Q9QY33	Tetraspanin-3 (Tspan-3) (OSP-associated protein 1) (OAP-1) (Tetraspanin TM4-A) (Transmembrane 4 superfamily member 8)	Tspan3 Tm4sf8	253	SUBCELLULAR LOCATION: Membrane {ECO:0000305}; Multi-pass membrane protein {ECO:0000305}.	1.62	2.98	2.76	HGNC:17752	O60637	Tetraspanin-3 (Tspan-3) (Tetraspanin TM4-A) (Transmembrane 4 superfamily member 8)	TSPAN3 TM4SF8	253	SUBCELLULAR LOCATION: Membrane {ECO:0000305}; Multi-pass membrane protein {ECO:0000305}.	1.62	2.98	2.76
MGI:99611	P54763	Ephrin type-B receptor 2 (EC 2.7.10.1) (Neural kinase) (Nuk receptor tyrosine kinase) (Tyrosine-protein kinase receptor EPH-3) (Tyrosine-protein kinase receptor SEK-3) [Cleaved into: EphB2/CTF1; EphB2/CTF2]	Ephb2 Epth3 Nuk Sek3	986	SUBCELLULAR LOCATION: Cell membrane; Single-pass type I membrane protein. Cell projection, axon. Cell projection, dendrite.	2.29	3.01	3.06	HGNC:3393	P29323	Ephrin type-B receptor 2 (EC 2.7.10.1) (Developmentally-regulated Eph-related tyrosine kinase) (ELK-related tyrosine kinase) (EPH tyrosine kinase 3) (EPH-like kinase 5) (EK5) (hEK5) (Renal carcinoma antigen NY-REN-47) (Tyrosine-protein kinase TYRO5) (Tyrosine-protein kinase receptor EPH-3) [Cleaved into: EphB2/CTF1; EphB2/CTF2]	EPHB2 DRT EPHT3 EPTH3 ERK HEK5 TYRO5	1055	SUBCELLULAR LOCATION: Cell membrane; Single-pass type I membrane protein. Cell projection, axon {ECO:0000250}. Cell projection, dendrite {ECO:0000250}.	1.62	2.85	3.16
MGI:1918617	Q76EC5	Carbohydrate sulfotransferase 9 (EC 2.8.2.-) (GalNAc-4-O-sulfotransferase 2) (GalNAc-4-ST2) (GalNAc4ST-2) (N-acetylgalactosamine-4-O-sulfotransferase 2)	Chst9	413	SUBCELLULAR LOCATION: Golgi apparatus membrane {ECO:0000250}; Single-pass type II membrane protein {ECO:0000250}.	1.75	3.04	3.26	HGNC:19898	Q7L1S5	Carbohydrate sulfotransferase 9 (EC 2.8.2.-) (GalNAc-4-O-sulfotransferase 2) (GalNAc-4-ST2) (GalNAc4ST-2) (N-acetylgalactosamine-4-O-sulfotransferase 2)	CHST9 UNQ2549/PRO6175	443	SUBCELLULAR LOCATION: [Isoform 1]: Golgi apparatus membrane {ECO:0000250}; Single-pass type II membrane protein {ECO:0000250}.; SUBCELLULAR LOCATION: [Isoform 2]: Secreted {ECO:0000305}.	1.62	3.21	2.96
MGI:1342058	Q09199	Beta-1,4 N-acetylgalactosaminyltransferase 2 (EC 2.4.1.-)	B4galnt2 Galgt2 Ggm3	510	SUBCELLULAR LOCATION: Golgi apparatus membrane; Single-pass type II membrane protein.	1.73	3.05	3.02	HGNC:24136	Q8NHY0	Beta-1,4 N-acetylgalactosaminyltransferase 2 (EC 2.4.1.-) (Sd(a) beta-1,4-GalNAc transferase) (UDP-GalNAc:Neu5Aca2-3Galb-R b1,4-N-acetylgalactosaminyltransferase)	B4GALNT2 GALGT2	566	SUBCELLULAR LOCATION: Golgi apparatus membrane {ECO:0000305}; Single-pass type II membrane protein {ECO:0000305}.	1.62	4.26	4.46
MGI:2443342	Q3UUQ7	GPI inositol-deacylase (EC 3.1.-.-) (Post-GPI attachment to proteins factor 1)	Pgap1	922	SUBCELLULAR LOCATION: Endoplasmic reticulum membrane {ECO:0000250}; Multi-pass membrane protein {ECO:0000250}.	1.7	3.1	3.2	HGNC:25712	Q75T13	GPI inositol-deacylase (EC 3.1.-.-) (Post-GPI attachment to proteins factor 1) (hPGAP1)	PGAP1 UNQ3024/PRO9822	922	SUBCELLULAR LOCATION: Endoplasmic reticulum membrane {ECO:0000250}; Multi-pass membrane protein {ECO:0000250}.	1.62	3.1	3.2
MGI:1915337	Q8BHC4	Dephospho-CoA kinase domain-containing protein	Dcakd	231		1.65	3.12	2	HGNC:26238	Q8WVC6	Dephospho-CoA kinase domain-containing protein	DCAKD	231		1.62	3.12	2
MGI:106644	O08545	Ephrin-A3 (EHK1 ligand) (EHK1-L) (EPH-related receptor tyrosine kinase ligand 3) (LERK-3)	Efna3 Epl3 Eplg3 Lerk3	230	SUBCELLULAR LOCATION: Cell membrane; Lipid-anchor, GPI-anchor.	1.46	3.2	3.23	HGNC:3223	P52797	Ephrin-A3 (EFL-2) (EHK1 ligand) (EHK1-L) (EPH-related receptor tyrosine kinase ligand 3) (LERK-3)	EFNA3 EFL2 EPLG3 LERK3	238	SUBCELLULAR LOCATION: Cell membrane; Lipid-anchor, GPI-anchor.	1.62	3.2	3.23
MGI:2154433	Q8BME9	Cerebellin-4 (Cerebellin-like glycoprotein 1)	Cbln4 Cblnl1	198	SUBCELLULAR LOCATION: Secreted {ECO:0000269|PubMed:17030622, ECO:0000269|PubMed:17331201, ECO:0000269|PubMed:29782851}. Synapse {ECO:0000269|PubMed:25534236}. Note=Detected at GABAergic synapses. {ECO:0000269|PubMed:25534236}.	1.64	3.2	3.2	HGNC:16231	Q9NTU7	Cerebellin-4 (Cerebellin-like glycoprotein 1)	CBLN4 CBLNL1 UNQ718/PRO1382	201	SUBCELLULAR LOCATION: Secreted {ECO:0000250|UniProtKB:Q8BME9}. Synapse {ECO:0000250|UniProtKB:Q8BME9}. Note=Detected at GABAergic synapses. {ECO:0000250|UniProtKB:Q8BME9}.	1.62	2.87	3.17
MGI:109628	Q9D7J6	Deoxyribonuclease-1-like 1 (EC 3.1.21.-) (DNase X) (Deoxyribonuclease I-like 1) (DNase I-like 1)	Dnase1l1	314	SUBCELLULAR LOCATION: Endoplasmic reticulum {ECO:0000250}.	2.08	3.21	2.66	HGNC:2957	P49184	Deoxyribonuclease-1-like 1 (EC 3.1.21.-) (DNase X) (Deoxyribonuclease I-like 1) (DNase I-like 1) (Muscle-specific DNase I-like) (XIB)	DNASE1L1 DNAS1L1 DNL1L	302	SUBCELLULAR LOCATION: Endoplasmic reticulum {ECO:0000269|PubMed:16107205}.	1.62	2.22	2.2
MGI:1914618	Q8BQB6	Stabilizer of axonemal microtubules 2	Saxo2 Fam154b	394		1.61	3.31	1.92	HGNC:33727	Q658L1	Stabilizer of axonemal microtubules 2	SAXO2 FAM154B	398		1.62	3.09	3.22
MGI:104796	P41155	Lymphotoxin-beta (LT-beta) (Tumor necrosis factor C) (TNF-C) (Tumor necrosis factor ligand superfamily member 3)	Ltb Tnfc Tnfsf3	306	SUBCELLULAR LOCATION: Membrane {ECO:0000305}; Single-pass type II membrane protein {ECO:0000305}.	1.7	3.64	4.29	HGNC:6711	Q06643	Lymphotoxin-beta (LT-beta) (Tumor necrosis factor C) (TNF-C) (Tumor necrosis factor ligand superfamily member 3)	LTB TNFC TNFSF3	244	SUBCELLULAR LOCATION: Membrane {ECO:0000305}; Single-pass type II membrane protein {ECO:0000305}.	1.62	3.04	3.79
MGI:1919546	Q8BG26	AP-4 complex accessory subunit RUSC1 (New molecule containing SH3 at the carboxy-terminus) (Nesca) (RUN and SH3 domain-containing protein 1)	Rusc1 Nesca	893	SUBCELLULAR LOCATION: Cytoplasm {ECO:0000269|PubMed:22404429}. Nucleus {ECO:0000250|UniProtKB:Q9BVN2}. Cytoplasm, cytoskeleton {ECO:0000269|PubMed:22404429}. Cytoplasmic vesicle {ECO:0000305|PubMed:22404429}. Early endosome {ECO:0000305|PubMed:22404429}. Postsynaptic density {ECO:0000269|PubMed:22404429}. Golgi apparatus {ECO:0000305|PubMed:22404429}. Note=Translocated to the nuclear envelope upo…	1.72	3.69	2.48	HGNC:17153	Q9BVN2	AP-4 complex accessory subunit RUSC1 (New molecule containing SH3 at the carboxy-terminus) (Nesca) (RUN and SH3 domain-containing protein 1)	RUSC1 NESCA	902	SUBCELLULAR LOCATION: Cytoplasm {ECO:0000269|PubMed:15024033}. Nucleus {ECO:0000269|PubMed:15024033}. Cytoplasm, cytoskeleton {ECO:0000250|UniProtKB:Q8BG26}. Cytoplasmic vesicle {ECO:0000250|UniProtKB:Q8BG26}. Early endosome {ECO:0000250|UniProtKB:Q8BG26}. Postsynaptic density {ECO:0000250|UniProtKB:Q8BG26}. Golgi apparatus {ECO:0000250|UniProtKB:Q8BG26}. Note=Translocated to the nuclear envelope…	1.62	3.69	2.48
MGI:1921701	Q8BHF7	CDP-diacylglycerol--glycerol-3-phosphate 3-phosphatidyltransferase, mitochondrial (EC 2.7.8.5) (Phosphatidylglycerophosphate synthase 1) (PGP synthase 1) (Silencer-associated factor)	Pgs1 Saf	553	SUBCELLULAR LOCATION: Mitochondrion {ECO:0000250}.	1.65	3.87	3.96	HGNC:30029	Q32NB8	CDP-diacylglycerol--glycerol-3-phosphate 3-phosphatidyltransferase, mitochondrial (EC 2.7.8.5) (Phosphatidylglycerophosphate synthase 1) (PGP synthase 1)	PGS1	556	SUBCELLULAR LOCATION: Mitochondrion {ECO:0000250}.	1.62	4.6	4.55
MGI:101911	Q05922	Dual specificity protein phosphatase 2 (EC 3.1.3.16) (EC 3.1.3.48) (Dual specificity protein phosphatase PAC-1)	Dusp2 Pac-1 Pac1	318	SUBCELLULAR LOCATION: Nucleus.	1.6	3.88	3.29	HGNC:3068	Q05923	Dual specificity protein phosphatase 2 (EC 3.1.3.16) (EC 3.1.3.48) (Dual specificity protein phosphatase PAC-1)	DUSP2 PAC1	314	SUBCELLULAR LOCATION: Nucleus.	1.62	3.78	3.79
MGI:1354707	Q9QZM8	F-box only protein 17 (F-box only protein 26)	Fbxo17 Fbx17 Fbxo26	286		1.64	4.33	4.4	HGNC:18754	Q96EF6	F-box only protein 17 (F-box only protein 26)	FBXO17 FBG4 FBX17 FBX26 FBXO26	278		1.62	4.45	4.71
MGI:1888496	Q9ES03	T-box transcription factor TBX20 (T-box protein 20)	Tbx20 Tbx12	445	SUBCELLULAR LOCATION: Nucleus {ECO:0000255|PROSITE-ProRule:PRU00201}.	1.62	4.46	3.49	HGNC:11598	Q9UMR3	T-box transcription factor TBX20 (T-box protein 20)	TBX20	447	SUBCELLULAR LOCATION: Nucleus {ECO:0000255|PROSITE-ProRule:PRU00201}.	1.62	4.46	3.49
MGI:1341112	O88554	Poly [ADP-ribose] polymerase 2 (PARP-2) (mPARP-2) (EC 2.4.2.30) (ADP-ribosyltransferase diphtheria toxin-like 2) (ARTD2) (DNA ADP-ribosyltransferase PARP2) (EC 2.4.2.-) (NAD(+) ADP-ribosyltransferase 2) (ADPRT-2) (Poly[ADP-ribose] synthase 2) (pADPRT-2) (Protein poly-ADP-ribosyltransferase PARP2) (EC 2.4.2.-)	Parp2 Adprt2 Adprtl2 Aspartl2	559	SUBCELLULAR LOCATION: Nucleus {ECO:0000269|PubMed:10364231}. Chromosome {ECO:0000250|UniProtKB:Q9UGN5}. Note=Recruited to DNA damage sites in a PARP1-dependent process: recognizes and binds poly-ADP-ribose chains produced by PARP1 at DNA damage sites via its N-terminus, leading to its recruitment. {ECO:0000250|UniProtKB:Q9UGN5}.	1.6	4.58	4.77	HGNC:272	Q9UGN5	Poly [ADP-ribose] polymerase 2 (PARP-2) (hPARP-2) (EC 2.4.2.30) (ADP-ribosyltransferase diphtheria toxin-like 2) (ARTD2) (DNA ADP-ribosyltransferase PARP2) (EC 2.4.2.-) (NAD(+) ADP-ribosyltransferase 2) (ADPRT-2) (Poly[ADP-ribose] synthase 2) (pADPRT-2) (Protein poly-ADP-ribosyltransferase PARP2) (EC 2.4.2.-)	PARP2 ADPRT2 ADPRTL2	583	SUBCELLULAR LOCATION: Nucleus {ECO:0000269|PubMed:10364231, ECO:0000269|PubMed:26704974}. Chromosome {ECO:0000269|PubMed:26704974, ECO:0000269|PubMed:30104678, ECO:0000269|PubMed:30321391, ECO:0000269|PubMed:32939087, ECO:0000269|PubMed:33141820, ECO:0000269|PubMed:35349716}. Note=Recruited to DNA damage sites in a PARP1-dependent process: recognizes and binds poly-ADP-ribose chains produced by P…	1.62	4.23	4.15
MGI:106590	Q61647	Hyaluronan synthase 1 (EC 2.4.1.212) (Hyaluronate synthase 1) (Hyaluronic acid synthase 1) (HA synthase 1)	Has1 Has	583	SUBCELLULAR LOCATION: Membrane {ECO:0000305}; Multi-pass membrane protein {ECO:0000305}.	1.57	4.6	2.25	HGNC:4818	Q92839	Hyaluronan synthase 1 (EC 2.4.1.212) (Hyaluronate synthase 1) (Hyaluronic acid synthase 1) (HA synthase 1) (HuHAS1)	HAS1 HAS	578	SUBCELLULAR LOCATION: Membrane {ECO:0000305}; Multi-pass membrane protein {ECO:0000305}.	1.62	4.64	1.9
MGI:1341070	O35465	Peptidyl-prolyl cis-trans isomerase FKBP8 (PPIase FKBP8) (EC 5.2.1.8) (38 kDa FK506-binding protein) (38 kDa FKBP) (FKBP-38) (mFKBP38) (FK506-binding protein 8) (FKBP-8) (FKBPR38) (Rotamase)	Fkbp8 Fkbp38 Sam11	402	SUBCELLULAR LOCATION: Mitochondrion membrane {ECO:0000269|PubMed:15105374}; Single-pass membrane protein {ECO:0000269|PubMed:15105374}; Cytoplasmic side {ECO:0000269|PubMed:15105374}.	1.62	4.68	4.42	HGNC:3724	Q14318	Peptidyl-prolyl cis-trans isomerase FKBP8 (PPIase FKBP8) (EC 5.2.1.8) (38 kDa FK506-binding protein) (38 kDa FKBP) (FKBP-38) (hFKBP38) (FK506-binding protein 8) (FKBP-8) (FKBPR38) (Rotamase)	FKBP8 FKBP38	412	SUBCELLULAR LOCATION: Mitochondrion {ECO:0000269|PubMed:16176796}. Mitochondrion membrane {ECO:0000305}; Single-pass membrane protein; Cytoplasmic side {ECO:0000305}.; SUBCELLULAR LOCATION: [Isoform 1]: Mitochondrion membrane {ECO:0000269|PubMed:12510191, ECO:0000269|PubMed:18385096}; Single-pass membrane protein; Cytoplasmic side {ECO:0000305}.; SUBCELLULAR LOCATION: [Isoform 3]: Mitochondrion m…	1.62	5.14	5.18
MGI:1858494	O35425	Bcl-2-related ovarian killer protein (Apoptosis activator Mtd) (Protein matador)	Bok Mtd	213	SUBCELLULAR LOCATION: Mitochondrion membrane {ECO:0000269|PubMed:23429263, ECO:0000269|PubMed:26949185}; Single-pass membrane protein {ECO:0000269|PubMed:26949185}. Endoplasmic reticulum membrane {ECO:0000269|PubMed:23429263, ECO:0000269|PubMed:26949185}; Single-pass membrane protein {ECO:0000269|PubMed:26949185}. Mitochondrion inner membrane {ECO:0000250|UniProtKB:Q9UMX3}. Cytoplasm {ECO:0000250…	1.69	4.71	3.17	HGNC:1087	Q9UMX3	Bcl-2-related ovarian killer protein (hBOK) (Bcl-2-like protein 9) (Bcl2-L-9)	BOK BCL2L9	212	SUBCELLULAR LOCATION: [Isoform 1]: Mitochondrion membrane {ECO:0000250|UniProtKB:O35425}; Single-pass membrane protein {ECO:0000250|UniProtKB:O35425}. Endoplasmic reticulum membrane {ECO:0000269|PubMed:27076518}; Single-pass membrane protein {ECO:0000250|UniProtKB:O35425}. Mitochondrion inner membrane {ECO:0000269|PubMed:24113155}. Cytoplasm {ECO:0000269|PubMed:15868100, ECO:0000269|PubMed:163022…	1.62	4.71	3.17
MGI:1347350	Q9QZU5	Keratin-associated protein 15-1 (Keratin-associated protein 15) (Pubertal mammary gland-specific protein 2)	Krtap15-1 Krtap15 Pmg2	150		2.3	4.91	5.12	HGNC:18927	Q3LI76	Keratin-associated protein 15-1	KRTAP15-1 KAP15.1	137		1.62	3.89	4.31
MGI:1934029	Q80U87	Ubiquitin carboxyl-terminal hydrolase 8 (EC 3.4.19.12) (Deubiquitinating enzyme 8) (Ubiquitin isopeptidase Y) (mUBPy) (Ubiquitin thioesterase 8) (Ubiquitin-specific-processing protease 8)	Usp8 Kiaa0055 Ubpy	1080	SUBCELLULAR LOCATION: Cytoplasm {ECO:0000269|PubMed:17720156}. Nucleus {ECO:0000269|PubMed:16944949}. Endosome membrane {ECO:0000269|PubMed:16120644}; Peripheral membrane protein {ECO:0000305}. Cell membrane {ECO:0000250|UniProtKB:P40818}; Peripheral membrane protein {ECO:0000305}.	1.53	4.94	4.4	HGNC:12631	P40818	Ubiquitin carboxyl-terminal hydrolase 8 (EC 3.4.19.12) (Deubiquitinating enzyme 8) (Ubiquitin isopeptidase Y) (hUBPy) (Ubiquitin thioesterase 8) (Ubiquitin-specific-processing protease 8)	USP8 KIAA0055 UBPY	1118	SUBCELLULAR LOCATION: Cytoplasm {ECO:0000269|PubMed:16520378, ECO:0000269|PubMed:17711858, ECO:0000269|PubMed:19427866, ECO:0000269|PubMed:28505279}. Nucleus {ECO:0000250|UniProtKB:Q80U87}. Endosome membrane {ECO:0000269|PubMed:16520378, ECO:0000269|PubMed:17711858}; Peripheral membrane protein {ECO:0000305}. Cell membrane {ECO:0000269|PubMed:16520378}; Peripheral membrane protein {ECO:0000305}.	1.62	4.94	4.4
MGI:1918021	Q6PI62	Probable G-protein coupled receptor 173 (Super conserved receptor expressed in brain 3)	Gpr173 Sreb3	373	SUBCELLULAR LOCATION: Cell membrane {ECO:0000305}; Multi-pass membrane protein {ECO:0000255}.	1.62	4.98	4.86	HGNC:18186	Q9NS66	Probable G-protein coupled receptor 173 (Super conserved receptor expressed in brain 3)	GPR173 SREB3	373	SUBCELLULAR LOCATION: Cell membrane {ECO:0000305}; Multi-pass membrane protein {ECO:0000255}.	1.62	5	5
MGI:1919003	Q9DBI0	Transmembrane protease serine 6 (EC 3.4.21.-) (Matriptase-2)	Tmprss6	811	SUBCELLULAR LOCATION: Cell membrane {ECO:0000269|PubMed:12744720}; Single-pass type II membrane protein {ECO:0000269|PubMed:12744720}. Note=The processed, activated two-chains form is released in the extracellular space. {ECO:0000250|UniProtKB:Q8IU80}.	1.61	5.02	4.44	HGNC:16517	Q8IU80	Transmembrane protease serine 6 (EC 3.4.21.-) (Matriptase-2)	TMPRSS6 UNQ354/PRO618	811	SUBCELLULAR LOCATION: Cell membrane {ECO:0000269|PubMed:18976966, ECO:0000269|PubMed:20518742, ECO:0000269|PubMed:25588876}; Single-pass type II membrane protein {ECO:0000269|PubMed:20518742}. Note=The processed, activated two-chains form is released in the extracellular space. {ECO:0000269|PubMed:25156943}.	1.62	3.87	2.02
MGI:1919686	Q8BYA0	Tubulin-specific chaperone D (Beta-tubulin cofactor D) (Tubulin-folding cofactor D)	Tbcd	1196	SUBCELLULAR LOCATION: Cell junction, tight junction {ECO:0000250|UniProtKB:Q28205}. Lateral cell membrane {ECO:0000250|UniProtKB:Q28205}. Cytoplasm {ECO:0000250|UniProtKB:Q28205}. Cell junction, adherens junction {ECO:0000250|UniProtKB:Q28205}. Cytoplasm, cytoskeleton, microtubule organizing center, centrosome {ECO:0000250|UniProtKB:Q9BTW9}. Note=Localized in cell-cell contacts. {ECO:0000250|UniP…	2.44	5.02	4.59	HGNC:11581	Q9BTW9	Tubulin-specific chaperone D (Beta-tubulin cofactor D) (tfcD) (SSD-1) (Tubulin-folding cofactor D)	TBCD KIAA0988 SSD1 TFCD PP1096	1192	SUBCELLULAR LOCATION: Cell junction, tight junction {ECO:0000250|UniProtKB:Q28205}. Lateral cell membrane {ECO:0000250|UniProtKB:Q28205}. Cytoplasm {ECO:0000250|UniProtKB:Q28205}. Cell junction, adherens junction {ECO:0000250|UniProtKB:Q28205}. Cytoplasm, cytoskeleton, microtubule organizing center, centrosome {ECO:0000269|PubMed:27666370}. Note=Localized in cell-cell contacts. {ECO:0000250|UniPr…	1.62	4.87	5.3
MGI:1916538	Q9DAK3	Rho-related BTB domain-containing protein 1	Rhobtb1	695		1.65	5.08	3.13	HGNC:18738	O94844	Rho-related BTB domain-containing protein 1	RHOBTB1 KIAA0740	696		1.62	5.13	2.44
MGI:1935147	A2BH40	AT-rich interactive domain-containing protein 1A (ARID domain-containing protein 1A) (BRG1-associated factor 250) (BAF250) (BRG1-associated factor 250a) (BAF250A) (Osa homolog 1) (SWI-like protein) (SWI/SNF complex protein p270) (SWI/SNF-related, matrix-associated, actin-dependent regulator of chromatin subfamily F member 1)	Arid1a Baf250 Baf250a Osa1 Smarcf1	2283	SUBCELLULAR LOCATION: Nucleus {ECO:0000255|PROSITE-ProRule:PRU00355}.	1.62	5.1	5.15	HGNC:11110	O14497	AT-rich interactive domain-containing protein 1A (ARID domain-containing protein 1A) (B120) (BRG1-associated factor 250) (BAF250) (BRG1-associated factor 250a) (BAF250A) (Osa homolog 1) (hOSA1) (SWI-like protein) (SWI/SNF complex protein p270) (SWI/SNF-related, matrix-associated, actin-dependent regulator of chromatin subfamily F member 1) (hELD)	ARID1A BAF250 BAF250A C1orf4 OSA1 SMARCF1	2285	SUBCELLULAR LOCATION: Nucleus {ECO:0000255|PROSITE-ProRule:PRU00355, ECO:0000269|PubMed:11318604, ECO:0000269|PubMed:26614907}.	1.62	5.01	5.08
MGI:2444263	Q8BTG3	T-complex protein 11-like protein 1	Tcp11l1	509		1.63	5.13	5.46	HGNC:25655	Q9NUJ3	T-complex protein 11-like protein 1	TCP11L1	509		1.62	4.97	5.42
MGI:96163	P14901	Heme oxygenase 1 (HO-1) (EC 1.14.14.18) (P32 protein) [Cleaved into: Heme oxygenase 1 soluble form]	Hmox1	289	SUBCELLULAR LOCATION: Endoplasmic reticulum membrane {ECO:0000250|UniProtKB:P09601}; Single-pass type IV membrane protein {ECO:0000255}; Cytoplasmic side {ECO:0000250|UniProtKB:P09601}.	1.7	5.18	3.71	HGNC:5013	P09601	Heme oxygenase 1 (HO-1) (EC 1.14.14.18) [Cleaved into: Heme oxygenase 1 soluble form]	HMOX1 HO HO1	288	SUBCELLULAR LOCATION: Endoplasmic reticulum membrane {ECO:0000269|PubMed:19556236, ECO:0000269|PubMed:22419571, ECO:0000269|PubMed:27184847}; Single-pass type IV membrane protein {ECO:0000255}; Cytoplasmic side {ECO:0000269|PubMed:22419571}.	1.62	5.18	3.71
MGI:2385199	Q8VDY4	EF-hand calcium-binding domain-containing protein 7	Efcab7 Kiaa1799	628	SUBCELLULAR LOCATION: Cell projection, cilium membrane {ECO:0000269|PubMed:24582806}; Peripheral membrane protein {ECO:0000269|PubMed:24582806}; Cytoplasmic side {ECO:0000269|PubMed:24582806}. Note=The EvC complex localizes at the base of cilia in the EvC zone of primary cilia in a EFCAB7-dependent manner (PubMed:24582806). {ECO:0000269|PubMed:24582806}.	1.52	5.22	5.13	HGNC:29379	A8K855	EF-hand calcium-binding domain-containing protein 7	EFCAB7 KIAA1799	629	SUBCELLULAR LOCATION: Cell projection, cilium membrane {ECO:0000250|UniProtKB:Q8VDY4}; Peripheral membrane protein {ECO:0000250|UniProtKB:Q8VDY4}; Cytoplasmic side {ECO:0000250|UniProtKB:Q8VDY4}. Note=The EvC complex localizes at the base of cilia in the EvC zone of primary cilia in a EFCAB7-dependent manner. {ECO:0000250|UniProtKB:Q8VDY4}.	1.62	4.17	4.52
MGI:2685433	Q5HZH7	Solute carrier family 38 member 8 (Amino acid transporter SLC38A8)	Slc38a8 Gm587	432	SUBCELLULAR LOCATION: Membrane {ECO:0000269|PubMed:25451601}; Multi-pass membrane protein {ECO:0000255}. Cytoplasm, cell cortex {ECO:0000269|PubMed:25451601}. Cell projection, axon {ECO:0000269|PubMed:25451601}.	1.77	5.25	3.93	HGNC:32434	A6NNN8	Solute carrier family 38 member 8 (Amino acid transporter SLC38A8)	SLC38A8	435	SUBCELLULAR LOCATION: Membrane {ECO:0000250|UniProtKB:Q5HZH7}; Multi-pass membrane protein {ECO:0000255}. Cytoplasm, cell cortex {ECO:0000250|UniProtKB:Q5HZH7}. Cell projection, axon {ECO:0000250|UniProtKB:Q5HZH7}.	1.62	5.33	3.93
MGI:1913647	Q9CQC9	Small COPII coat GTPase SAR1B (EC 3.6.5.2)	Sar1b Sara1b Sara2	198	SUBCELLULAR LOCATION: Endoplasmic reticulum membrane {ECO:0000269|PubMed:11422940}; Peripheral membrane protein {ECO:0000269|PubMed:11422940}. Golgi apparatus, Golgi stack membrane {ECO:0000269|PubMed:11422940}; Peripheral membrane protein {ECO:0000269|PubMed:11422940}. Cytoplasm, cytosol {ECO:0000250|UniProtKB:Q9Y6B6}. Lysosome membrane {ECO:0000250|UniProtKB:Q9Y6B6}. Note=Active at endoplasmic …	1.62	5.28	4.1	HGNC:10535	Q9Y6B6	Small COPII coat GTPase SAR1B (EC 3.6.5.2) (GTP-binding protein B) (GTBPB) (Secretion-associated Ras-related GTPase 1B)	SAR1B SARA2 SARB	198	SUBCELLULAR LOCATION: Endoplasmic reticulum membrane {ECO:0000269|PubMed:33186557}; Peripheral membrane protein {ECO:0000250|UniProtKB:Q9QVY3}. Golgi apparatus, Golgi stack membrane {ECO:0000250|UniProtKB:Q9QVY3}; Peripheral membrane protein {ECO:0000250|UniProtKB:Q9QVY3}. Cytoplasm, cytosol {ECO:0000269|PubMed:34290409}. Lysosome membrane {ECO:0000269|PubMed:34290409}. Note=Active at endoplasmic…	1.62	5.28	4.1
MGI:1919201	Q8BKV1	Glypican-2 [Cleaved into: Secreted glypican-2]	Gpc2	579	SUBCELLULAR LOCATION: Cell membrane {ECO:0000250}; Lipid-anchor, GPI-anchor {ECO:0000250}; Extracellular side {ECO:0000250}.; SUBCELLULAR LOCATION: [Secreted glypican-2]: Secreted, extracellular space {ECO:0000250}.	1.86	2.29	2.49	HGNC:4450	Q8N158	Glypican-2 [Cleaved into: Secreted glypican-2]	GPC2	579	SUBCELLULAR LOCATION: Cell membrane {ECO:0000250}; Lipid-anchor, GPI-anchor {ECO:0000250}; Extracellular side {ECO:0000250}.; SUBCELLULAR LOCATION: [Secreted glypican-2]: Secreted, extracellular space {ECO:0000250}.	1.63	2.52	2.67
MGI:892013	P56473	Agouti-related protein	Agrp Agrt Art	131	SUBCELLULAR LOCATION: Secreted {ECO:0000250|UniProtKB:O00253}. Golgi apparatus lumen {ECO:0000250|UniProtKB:O00253}.	1.69	2.51	2.62	HGNC:330	O00253	Agouti-related protein	AGRP AGRT ART	132	SUBCELLULAR LOCATION: Secreted {ECO:0000269|PubMed:15927146}. Golgi apparatus lumen {ECO:0000269|PubMed:15927146}.	1.63	2.47	2.51
MGI:2156687	Q8VHD6	Solute carrier family 2, facilitated glucose transporter member 10 (Glucose transporter type 10) (GLUT-10)	Slc2a10 Glut10	536	SUBCELLULAR LOCATION: Endomembrane system {ECO:0000250|UniProtKB:O95528}; Multi-pass membrane protein {ECO:0000255}. Cytoplasm, perinuclear region {ECO:0000250|UniProtKB:O95528}.	1.74	2.6	2.64	HGNC:13444	O95528	Solute carrier family 2, facilitated glucose transporter member 10 (Glucose transporter type 10) (GLUT-10)	SLC2A10 GLUT10	541	SUBCELLULAR LOCATION: Endomembrane system {ECO:0000269|PubMed:16550171}; Multi-pass membrane protein {ECO:0000255}. Cytoplasm, perinuclear region {ECO:0000269|PubMed:16550171}.	1.63	2.26	2.34
MGI:2444681	Q8BMT9	Protein-cysteine N-palmitoyltransferase HHAT (EC 2.3.1.-) (Hedgehog acyltransferase) (Skinny hedgehog protein)	Hhat Skn	499	SUBCELLULAR LOCATION: Endoplasmic reticulum membrane {ECO:0000269|PubMed:15075292, ECO:0000269|PubMed:18081866}; Multi-pass membrane protein {ECO:0000255}. Golgi apparatus membrane {ECO:0000250|UniProtKB:Q5VTY9}; Multi-pass membrane protein {ECO:0000255}. Note=Co-localizes with SHH in the ER and Golgi membrane. {ECO:0000250|UniProtKB:Q5VTY9}.	1.6	2.67	2.42	HGNC:18270	Q5VTY9	Protein-cysteine N-palmitoyltransferase HHAT (EC 2.3.1.-) (Hedgehog acyltransferase) (Melanoma antigen recognized by T-cells 2) (MART-2) (Skinny hedgehog protein 1)	HHAT MART2 SKI1	493	SUBCELLULAR LOCATION: Endoplasmic reticulum membrane {ECO:0000269|PubMed:25488661, ECO:0000269|PubMed:25505265, ECO:0000305|PubMed:18534984}; Multi-pass membrane protein {ECO:0000269|PubMed:25488661, ECO:0000269|PubMed:25505265}. Golgi apparatus membrane {ECO:0000305|PubMed:18534984}; Multi-pass membrane protein {ECO:0000255}. Note=Co-localizes with SHH in the ER and Golgi membrane. {ECO:0000305|…	1.63	2.6	2.7
MGI:3042287	P68500	Contactin-5 (Neural recognition molecule NB-2)	Cntn5	1098	SUBCELLULAR LOCATION: Cell membrane {ECO:0000250}; Lipid-anchor, GPI-anchor {ECO:0000250}.	1.64	2.7	2.52	HGNC:2175	O94779	Contactin-5 (Neural recognition molecule NB-2) (hNB-2)	CNTN5	1100	SUBCELLULAR LOCATION: Cell membrane {ECO:0000250}; Lipid-anchor, GPI-anchor {ECO:0000250}.	1.63	2.84	2.77
MGI:1913850	Q91VS7	Microsomal glutathione S-transferase 1 (Microsomal GST-1) (EC 2.5.1.18) (Microsomal GST-I)	Mgst1	155	SUBCELLULAR LOCATION: Endoplasmic reticulum membrane {ECO:0000250|UniProtKB:P08011}; Multi-pass membrane protein {ECO:0000255}. Mitochondrion outer membrane {ECO:0000250|UniProtKB:P08011}.	1.75	2.79	2.9	HGNC:7061	P10620	Microsomal glutathione S-transferase 1 (Microsomal GST-1) (EC 2.5.1.18) (Microsomal GST-I)	MGST1 GST12 MGST	155	SUBCELLULAR LOCATION: Endoplasmic reticulum membrane {ECO:0000250|UniProtKB:P08011}; Multi-pass membrane protein {ECO:0000255}. Mitochondrion outer membrane {ECO:0000250|UniProtKB:P08011}.	1.63	2.3	2.34
MGI:1923856	Q9D9P8	Sperm-egg fusion protein LLCFC1 (LLLL and CFNLAS motif-containing protein 1) (MSSP-binding protein CTM-1) (Sperm-oocyte fusion required protein 1)	Llcfc1 Sof1	108	SUBCELLULAR LOCATION: Secreted {ECO:0000305}.	1.74	2.96	3.29	HGNC:21750	Q96L11	Sperm-egg fusion protein LLCFC1 (LLLL and CFNLAS motif-containing protein 1) (MSSP-binding protein CTM-1) (Sperm-oocyte fusion required protein 1)	LLCFC1 C7orf34 SOF1	122	SUBCELLULAR LOCATION: Secreted {ECO:0000305}.	1.63	3.15	2.27
MGI:104797	P09225	Lymphotoxin-alpha (LT-alpha) (TNF-beta) (Tumor necrosis factor ligand superfamily member 1)	Lta Tnfb Tnfsf1	202	SUBCELLULAR LOCATION: Secreted {ECO:0000250}. Membrane {ECO:0000250}. Note=The homotrimer is secreted. The heterotrimer is membrane-associated. {ECO:0000250}.	1.74	3.06	3.35	HGNC:6709	P01374	Lymphotoxin-alpha (LT-alpha) (TNF-beta) (Tumor necrosis factor ligand superfamily member 1)	LTA TNFB TNFSF1	205	SUBCELLULAR LOCATION: Secreted. Membrane. Note=The homotrimer is secreted. The heterotrimer is membrane-associated.	1.63	2.65	2.67
MGI:1860383	O88875	CD160 antigen (Natural killer cell receptor BY55) (CD antigen CD160) [Cleaved into: CD160 antigen, soluble form]	Cd160 By55	185	SUBCELLULAR LOCATION: [CD160 antigen]: Cell membrane {ECO:0000269|PubMed:22801499, ECO:0000269|PubMed:25711213}; Lipid-anchor, GPI-anchor {ECO:0000250|UniProtKB:O95971}.; SUBCELLULAR LOCATION: [CD160 antigen, soluble form]: Secreted {ECO:0000250|UniProtKB:O95971, ECO:0000305|PubMed:16177084}. Note=Released from the cell membrane by GPI cleavage. {ECO:0000250|UniProtKB:O95971, ECO:0000305|PubMed:1…	1.72	3.07	3.07	HGNC:17013	O95971	CD160 antigen (Natural killer cell receptor BY55) (CD antigen CD160) [Cleaved into: CD160 antigen, soluble form]	CD160 BY55	181	SUBCELLULAR LOCATION: [CD160 antigen]: Cell membrane {ECO:0000269|PubMed:12486241, ECO:0000269|PubMed:18193050, ECO:0000269|PubMed:9973372}; Lipid-anchor, GPI-anchor {ECO:0000269|PubMed:23761635, ECO:0000269|PubMed:9743336}.; SUBCELLULAR LOCATION: [CD160 antigen, soluble form]: Secreted. Note=Released from the cell membrane by GPI cleavage. {ECO:0000269|PubMed:17237375, ECO:0000269|PubMed:2376163…	1.63	2.88	2.37
MGI:1913863	Q9CXY9	GPI-anchor transamidase (GPI transamidase) (EC 3.-.-.-) (Phosphatidylinositol-glycan biosynthesis class K protein) (PIG-K)	Pigk	395	SUBCELLULAR LOCATION: Endoplasmic reticulum membrane {ECO:0000250}; Single-pass type I membrane protein {ECO:0000250}.	1.63	3.1	3.07	HGNC:8965	Q92643	GPI-anchor transamidase (GPI transamidase) (EC 3.-.-.-) (GPI8 homolog) (hGPI8) (Phosphatidylinositol-glycan biosynthesis class K protein) (PIG-K)	PIGK GPI8	395	SUBCELLULAR LOCATION: Endoplasmic reticulum membrane {ECO:0000269|PubMed:11483512}; Single-pass type I membrane protein {ECO:0000269|PubMed:11483512}.	1.63	3.04	3.05
MGI:1196293	Q9D4F8	Gamma-tubulin complex component 4 (GCP-4)	Tubgcp4 D2Ertd435e Gcp4	667	SUBCELLULAR LOCATION: Cytoplasm, cytoskeleton, microtubule organizing center, centrosome {ECO:0000250|UniProtKB:Q9UGJ1}.	1.63	3.17	2.71	HGNC:16691	Q9UGJ1	Gamma-tubulin complex component 4 (GCP-4) (hGCP4) (Gamma-ring complex protein 76 kDa) (h76p) (hGrip76)	TUBGCP4 76P GCP4	667	SUBCELLULAR LOCATION: Cytoplasm, cytoskeleton, microtubule organizing center, centrosome.	1.63	3.17	2.71
MGI:95619	P50571	Gamma-aminobutyric acid receptor subunit beta-1 (GABA(A) receptor subunit beta-1) (GABAAR subunit beta-1)	Gabrb1	474	SUBCELLULAR LOCATION: Postsynaptic cell membrane {ECO:0000250|UniProtKB:P08220}; Multi-pass membrane protein {ECO:0000250|UniProtKB:P08220}. Cell membrane {ECO:0000250|UniProtKB:P08220}; Multi-pass membrane protein {ECO:0000250|UniProtKB:P08220}.	1.63	3.18	2.65	HGNC:4081	P18505	Gamma-aminobutyric acid receptor subunit beta-1 (GABA(A) receptor subunit beta-1) (GABAAR subunit beta-1)	GABRB1	474	SUBCELLULAR LOCATION: Postsynaptic cell membrane {ECO:0000250|UniProtKB:P08220}; Multi-pass membrane protein {ECO:0000250|UniProtKB:P08220}. Cell membrane {ECO:0000269|PubMed:26950270}; Multi-pass membrane protein {ECO:0000250|UniProtKB:P08220}.	1.63	3.1	2.62
MGI:108417	P97463	Neurturin	Nrtn	195	SUBCELLULAR LOCATION: Secreted {ECO:0000269|PubMed:8945474}.	1.57	3.24	3.15	HGNC:8007	Q99748	Neurturin	NRTN	197	SUBCELLULAR LOCATION: Secreted {ECO:0000250|UniProtKB:P97463}.	1.63	3.41	3.19
MGI:1918937	Q9DCF1	Transmembrane protein 25	Tmem25	365	SUBCELLULAR LOCATION: Late endosome {ECO:0000269|PubMed:31424425}. Lysosome {ECO:0000269|PubMed:31424425}.; SUBCELLULAR LOCATION: [Isoform 1]: Cell membrane {ECO:0000305}; Single-pass type I membrane protein {ECO:0000305}.; SUBCELLULAR LOCATION: [Isoform 2]: Secreted {ECO:0000305}.	1.62	3.25	2.68	HGNC:25890	Q86YD3	Transmembrane protein 25	TMEM25 UNQ2531/PRO6030	366	SUBCELLULAR LOCATION: [Isoform 1]: Cell membrane {ECO:0000305}; Single-pass type I membrane protein {ECO:0000305}.; SUBCELLULAR LOCATION: [Isoform 4]: Cell membrane {ECO:0000305}; Single-pass type I membrane protein {ECO:0000305}.; SUBCELLULAR LOCATION: [Isoform 2]: Secreted {ECO:0000305}.; SUBCELLULAR LOCATION: [Isoform 3]: Secreted {ECO:0000305}.; SUBCELLULAR LOCATION: Late endosome {ECO:000025…	1.63	3.05	3.2
MGI:2136886	Q99PI8	Reticulon-4 receptor (Nogo receptor) (NgR) (Nogo-66 receptor) (Nogo66 receptor-1) (NgR1)	Rtn4r Ngr1 Nogor	473	SUBCELLULAR LOCATION: Cell membrane {ECO:0000269|PubMed:11201742, ECO:0000269|PubMed:22325200}; Lipid-anchor, GPI-anchor {ECO:0000269|PubMed:11201742}. Membrane raft {ECO:0000250|UniProtKB:Q9BZR6}. Cell projection, dendrite {ECO:0000269|PubMed:22325200}. Cell projection, axon {ECO:0000269|PubMed:22325200}. Perikaryon {ECO:0000250|UniProtKB:Q99M75}. Note=Detected along dendrites and axons, close t…	1.64	3.31	2.86	HGNC:18601	Q9BZR6	Reticulon-4 receptor (Nogo receptor) (NgR) (Nogo-66 receptor)	RTN4R NOGOR UNQ330/PRO526	473	SUBCELLULAR LOCATION: Cell membrane {ECO:0000269|PubMed:12426574, ECO:0000269|PubMed:12694398, ECO:0000269|PubMed:12839991, ECO:0000269|PubMed:16712417, ECO:0000269|PubMed:18411262}; Lipid-anchor, GPI-anchor {ECO:0000269|PubMed:12694398}. Membrane raft {ECO:0000269|PubMed:12694398}. Cell projection, dendrite {ECO:0000250|UniProtKB:Q99PI8}. Cell projection, axon {ECO:0000250|UniProtKB:Q99PI8}. Per…	1.63	3.14	3.08
MGI:87990	P08680	5-aminolevulinate synthase, erythroid-specific, mitochondrial (ALAS-E) (EC 2.3.1.37) (5-aminolevulinic acid synthase 2) (Delta-ALA synthase 2) (Delta-aminolevulinate synthase 2)	Alas2	587	SUBCELLULAR LOCATION: Mitochondrion inner membrane {ECO:0000250|UniProtKB:P22557}; Peripheral membrane protein {ECO:0000250|UniProtKB:P22557}. Mitochondrion {ECO:0000269|PubMed:3557128}. Note=Localizes to the matrix side of the mitochondrion inner membrane. {ECO:0000250|UniProtKB:P22557}.	1.63	3.44	3.25	HGNC:397	P22557	5-aminolevulinate synthase, erythroid-specific, mitochondrial (ALAS-E) (EC 2.3.1.37) (5-aminolevulinic acid synthase 2) (Delta-ALA synthase 2) (Delta-aminolevulinate synthase 2)	ALAS2 ALASE ASB	587	SUBCELLULAR LOCATION: Mitochondrion inner membrane {ECO:0000269|PubMed:14643893}; Peripheral membrane protein {ECO:0000305}. Note=Localizes to the matrix side of the mitochondrion inner membrane. {ECO:0000269|PubMed:14643893}.; SUBCELLULAR LOCATION: [Isoform 4]: Mitochondrion inner membrane {ECO:0000269|PubMed:14643893}; Peripheral membrane protein {ECO:0000305}. Note=Localizes to the matrix side…	1.63	3.48	3.04
MGI:2149209	Q8K561	Otoancorin	Otoa	1137	SUBCELLULAR LOCATION: Apical cell membrane {ECO:0000305|PubMed:11972037}; Lipid-anchor, GPI-anchor {ECO:0000305|PubMed:11972037}; Extracellular side {ECO:0000305|PubMed:11972037}. Secreted, extracellular space, extracellular matrix {ECO:0000305|PubMed:11972037}. Note=At the interface between the apical surface of the epithelia and the overlying acellular gel of the tectorial and otoconial membran…	1.9	3.44	3.69	HGNC:16378	Q7RTW8	Otoancorin	OTOA	1153	SUBCELLULAR LOCATION: Apical cell membrane {ECO:0000305}; Lipid-anchor, GPI-anchor {ECO:0000305}; Extracellular side {ECO:0000305}. Secreted, extracellular space, extracellular matrix {ECO:0000305}. Note=At the interface between the apical surface of the epithelia and the overlying acellular gel of the tectorial and otoconial membranes. {ECO:0000250}.	1.63	2.61	2.78
MGI:1888999	Q9Z1P8	Angiopoietin-related protein 4 (425O18-1) (Angiopoietin-like protein 4) (Fasting-induced adipose factor) (Hepatic fibrinogen/angiopoietin-related protein) (HFARP) (Secreted protein Bk89) [Cleaved into: ANGPTL4 N-terminal chain; ANGPTL4 C-terminal chain]	Angptl4 Farp Fiaf Ng27	410	SUBCELLULAR LOCATION: Secreted {ECO:0000269|PubMed:14583458, ECO:0000269|PubMed:15837923}. Secreted, extracellular space, extracellular matrix {ECO:0000250|UniProtKB:Q9BY76}. Note=The unprocessed form interacts with the extracellular matrix. This may constitute a dynamic reservoir, a regulatory mechanism of the bioavailability of ANGPTL4. {ECO:0000250|UniProtKB:Q9BY76}.	1.76	3.51	2.87	HGNC:16039	Q9BY76	Angiopoietin-related protein 4 (Angiopoietin-like protein 4) (Hepatic fibrinogen/angiopoietin-related protein) (HFARP) [Cleaved into: ANGPTL4 N-terminal chain; ANGPTL4 C-terminal chain]	ANGPTL4 ARP4 HFARP PGAR PP1158 PSEC0166 UNQ171/PRO197	406	SUBCELLULAR LOCATION: Secreted {ECO:0000269|PubMed:10698685, ECO:0000269|PubMed:14583458, ECO:0000269|PubMed:17068295, ECO:0000269|PubMed:19270337, ECO:0000269|PubMed:21398697, ECO:0000269|PubMed:29899519}. Secreted, extracellular space, extracellular matrix {ECO:0000269|PubMed:17068295, ECO:0000269|PubMed:21398697}. Note=The unprocessed form interacts with the extracellular matrix (PubMed:170682…	1.63	3.18	3.6
MGI:103149	Q9R0P9	Ubiquitin carboxyl-terminal hydrolase isozyme L1 (UCH-L1) (EC 3.4.19.12) (Neuron cytoplasmic protein 9.5) (PGP 9.5) (PGP9.5) (Ubiquitin thioesterase L1)	Uchl1	223	SUBCELLULAR LOCATION: Cytoplasm {ECO:0000269|PubMed:12913066, ECO:0000269|PubMed:33137160, ECO:0000269|PubMed:37215988}. Endoplasmic reticulum membrane {ECO:0000250}; Lipid-anchor {ECO:0000250}. Note=Localizes near and/or within mitochondria to potentially interact with mitochondrial proteins. {ECO:0000269|PubMed:33137160}.	1.63	3.57	2.9	HGNC:12513	P09936	Ubiquitin carboxyl-terminal hydrolase isozyme L1 (UCH-L1) (EC 3.4.19.12) (Neuron cytoplasmic protein 9.5) (PGP 9.5) (PGP9.5) (Ubiquitin thioesterase L1)	UCHL1	223	SUBCELLULAR LOCATION: Cytoplasm {ECO:0000269|PubMed:19261853}. Endoplasmic reticulum membrane {ECO:0000269|PubMed:19261853}; Lipid-anchor {ECO:0000269|PubMed:19261853}. Note=About 30% of total UCHL1 is associated with membranes in brain. Localizes near and/or within mitochondria to potentially interact with mitochondrial proteins. {ECO:0000250|UniProtKB:Q9R0P9}.	1.63	3.59	2.91
MGI:2446117	Q8R086	Sulfite oxidase, mitochondrial (EC 1.8.3.1)	Suox	546	SUBCELLULAR LOCATION: Mitochondrion intermembrane space {ECO:0000250|UniProtKB:Q07116}.	1.61	3.72	3.48	HGNC:11460	P51687	Sulfite oxidase, mitochondrial (EC 1.8.3.1)	SUOX	545	SUBCELLULAR LOCATION: Mitochondrion intermembrane space {ECO:0000250|UniProtKB:Q07116}.	1.63	5.13	4.96
MGI:2444851	Q6ZQ18	Protein EFR3 homolog B	Efr3b Kiaa0953	817	SUBCELLULAR LOCATION: Cell membrane {ECO:0000250|UniProtKB:Q9Y2G0}; Lipid-anchor {ECO:0000250|UniProtKB:Q9Y2G0}. Cytoplasm, cytosol {ECO:0000250|UniProtKB:Q9Y2G0}. Note=Palmitoylation anchors the protein to the plasma membrane. A small amount is observed in the cytosol. {ECO:0000250|UniProtKB:Q9Y2G0}.	1.63	4.08	2.45	HGNC:29155	Q9Y2G0	Protein EFR3 homolog B	EFR3B KIAA0953	817	SUBCELLULAR LOCATION: Cell membrane {ECO:0000269|PubMed:23229899, ECO:0000269|PubMed:25380825}; Lipid-anchor {ECO:0000269|PubMed:23229899, ECO:0000269|PubMed:25380825}. Cytoplasm, cytosol {ECO:0000269|PubMed:25380825}. Note=Palmitoylation anchors the protein to the plasma membrane (PubMed:23229899, PubMed:25380825). A small amount is observed in the cytosol (PubMed:25380825). {ECO:0000269|PubMed:…	1.63	4.08	2.45
MGI:1888526	Q9ESJ0	Exportin-4 (Exp4)	Xpo4 Kiaa1721	1151	SUBCELLULAR LOCATION: Cytoplasm {ECO:0000250|UniProtKB:Q9C0E2}. Nucleus {ECO:0000250|UniProtKB:Q9C0E2}. Note=Shuttles between the nucleus and the cytoplasm. {ECO:0000250|UniProtKB:Q9C0E2}.	1.63	4.17	4.31	HGNC:17796	Q9C0E2	Exportin-4 (Exp4)	XPO4 KIAA1721	1151	SUBCELLULAR LOCATION: Cytoplasm {ECO:0000269|PubMed:16449645}. Nucleus {ECO:0000269|PubMed:16449645}. Note=Shuttles between the nucleus and the cytoplasm. {ECO:0000269|PubMed:16449645}.	1.63	4.17	4.31
MGI:1927558	P56135	ATP synthase subunit f, mitochondrial (ATP synthase membrane subunit f)	Atp5mf Atp5j2	88	SUBCELLULAR LOCATION: Mitochondrion. Mitochondrion inner membrane {ECO:0000305}; Single-pass membrane protein {ECO:0000305}.	2.06	4.18	4.09	HGNC:848	P56134	ATP synthase subunit f, mitochondrial (ATP synthase membrane subunit f)	ATP5MF ATP5J2 ATP5JL	94	SUBCELLULAR LOCATION: Mitochondrion. Mitochondrion inner membrane {ECO:0000305}; Single-pass membrane protein {ECO:0000305}.	1.63	5.33	5.06
MGI:2180203	Q91ZE0	Trimethyllysine dioxygenase, mitochondrial (EC 1.14.11.8) (Epsilon-trimethyllysine 2-oxoglutarate dioxygenase) (TML hydroxylase) (TML-alpha-ketoglutarate dioxygenase) (TML dioxygenase) (TMLD)	Tmlhe Tmlh	421	SUBCELLULAR LOCATION: Mitochondrion matrix {ECO:0000250|UniProtKB:Q9NVH6}.	1.78	4.38	3.03	HGNC:18308	Q9NVH6	Trimethyllysine dioxygenase, mitochondrial (EC 1.14.11.8) (Epsilon-trimethyllysine 2-oxoglutarate dioxygenase) (Epsilon-trimethyllysine hydroxylase) (TML hydroxylase) (TML-alpha-ketoglutarate dioxygenase) (TML dioxygenase) (TMLD)	TMLHE TMLH	421	SUBCELLULAR LOCATION: Mitochondrion matrix {ECO:0000269|PubMed:15754339}.	1.63	4.39	3.47
MGI:2388271	Q8BM54	E3 ubiquitin-protein ligase MYLIP (EC 2.3.2.27) (Inducible degrader of the LDL-receptor) (Idol) (Myosin regulatory light chain-interacting protein) (MIR) (RING-type E3 ubiquitin transferase MYLIP)	Mylip	445	SUBCELLULAR LOCATION: Cytoplasm {ECO:0000305}. Cell membrane {ECO:0000250|UniProtKB:Q8WY64}; Peripheral membrane protein.	1.63	4.41	2.61	HGNC:21155	Q8WY64	E3 ubiquitin-protein ligase MYLIP (EC 2.3.2.27) (Inducible degrader of the LDL-receptor) (Idol) (Myosin regulatory light chain interacting protein) (MIR) (RING-type E3 ubiquitin transferase MYLIP)	MYLIP BZF1 IDOL BM-023 PP5242	445	SUBCELLULAR LOCATION: Cytoplasm {ECO:0000305|PubMed:14550572}. Cell membrane {ECO:0000269|PubMed:14550572}; Peripheral membrane protein {ECO:0000269|PubMed:14550572}.	1.63	4.41	2.61
MGI:2444223	Q8BHJ6	Serine incorporator 5 (Axotomy-induced glycoprotein 3) (AIGP-3)	Serinc5 Aigp3	461	SUBCELLULAR LOCATION: Cell membrane {ECO:0000250|UniProtKB:Q86VE9}; Multi-pass membrane protein {ECO:0000255}. Note=Localizes to the cell membrane, where it is efficiently incorporated into budding gammaretrovirus virions and impairs subsequent virion penetration of susceptible target cells. {ECO:0000250|UniProtKB:Q86VE9}.	1.82	4.55	4.8	HGNC:18825	Q86VE9	Serine incorporator 5	SERINC5 C5orf12	423	SUBCELLULAR LOCATION: Cell membrane {ECO:0000269|PubMed:26416733, ECO:0000269|PubMed:26416734}; Multi-pass membrane protein {ECO:0000255}.; SUBCELLULAR LOCATION: Cytoplasm, perinuclear region {ECO:0000269|PubMed:26416734, ECO:0000305|PubMed:26416733}. Note=(Microbial infection) Upon HIV-1 infection, it is redirected to perinuclear region following interaction with HIV-1 Nef, excluding it from vir…	1.63	4.84	5.26
MGI:1354699	Q8K2I9	F-box DNA helicase 1 (EC 5.6.2.4) (DNA 3'-5' helicase 1) (F-box only protein 18)	Fbh1 Fbx18 Fbxo18	1042	SUBCELLULAR LOCATION: Nucleus {ECO:0000250|UniProtKB:Q8NFZ0}. Chromosome {ECO:0000250|UniProtKB:Q8NFZ0}. Note=Accumulates at sites of DNA damage or replication stress. PCNA is required for localization to DNA damage sites. Localizes to the nucleoplasm in absence of DNA damage. {ECO:0000250|UniProtKB:Q8NFZ0}.	1.84	4.69	2.41	HGNC:13620	Q8NFZ0	F-box DNA helicase 1 (hFBH1) (EC 5.6.2.4) (DNA 3'-5' helicase 1) (F-box only protein 18)	FBH1 FBX18 FBXO18	1043	SUBCELLULAR LOCATION: Nucleus {ECO:0000269|PubMed:19736316, ECO:0000269|PubMed:23677613}. Chromosome {ECO:0000269|PubMed:19736316, ECO:0000269|PubMed:23319600, ECO:0000269|PubMed:23677613}. Note=Accumulates at sites of DNA damage or replication stress (PubMed:19736316, PubMed:23677613). PCNA is required for localization to DNA damage sites (PubMed:23677613). Localizes to the nucleoplasm in absenc…	1.63	4.8	2.03
MGI:1915340	Q91XB7	Protein YIF1A (YIP1-interacting factor homolog A)	Yif1a	293	SUBCELLULAR LOCATION: Endoplasmic reticulum membrane {ECO:0000250|UniProtKB:O95070}; Multi-pass membrane protein {ECO:0000255}. Golgi apparatus membrane {ECO:0000250|UniProtKB:O95070}; Multi-pass membrane protein {ECO:0000255}. Endoplasmic reticulum-Golgi intermediate compartment membrane {ECO:0000250|UniProtKB:O95070}; Multi-pass membrane protein {ECO:0000255}. Note=Cycles between the endoplasmi…	1.63	4.72	4.89	HGNC:16688	O95070	Protein YIF1A (54TMp) (YIP1-interacting factor homolog A)	YIF1A 54TM HYIF1P YIF1	293	SUBCELLULAR LOCATION: Endoplasmic reticulum membrane {ECO:0000269|PubMed:15308636}; Multi-pass membrane protein {ECO:0000255}. Golgi apparatus membrane {ECO:0000269|PubMed:15308636, ECO:0000269|PubMed:15990086, ECO:0000269|PubMed:26077767}; Multi-pass membrane protein {ECO:0000255}. Endoplasmic reticulum-Golgi intermediate compartment membrane {ECO:0000269|PubMed:26077767}; Multi-pass membrane pr…	1.63	4.79	5.04
MGI:1926268	Q921S7	Large ribosomal subunit protein mL37 (39S ribosomal protein L37, mitochondrial) (L37mt) (MRP-L37)	Mrpl37	423	SUBCELLULAR LOCATION: Mitochondrion {ECO:0000250|UniProtKB:Q9BZE1}.	1.63	4.75	4.68	HGNC:14034	Q9BZE1	Large ribosomal subunit protein mL37 (39S ribosomal protein L2, mitochondrial) (L2mt) (MRP-L2) (39S ribosomal protein L37, mitochondrial) (L37mt) (MRP-L37)	MRPL37 MRPL2 RPML2 HSPC235	423	SUBCELLULAR LOCATION: Mitochondrion {ECO:0000269|PubMed:25278503, ECO:0000269|PubMed:25838379, ECO:0000269|PubMed:28892042}.	1.63	5.04	4.71
MGI:1261434	Q9EQ09	Oxidized low-density lipoprotein receptor 1 (Ox-LDL receptor 1) (Lectin-like oxidized LDL receptor 1) (LOX-1) (Lectin-like oxLDL receptor 1) (Lectin-type oxidized LDL receptor 1) [Cleaved into: Oxidized low-density lipoprotein receptor 1, soluble form]	Olr1 Lox1	363	SUBCELLULAR LOCATION: Cell membrane {ECO:0000250}; Lipid-anchor {ECO:0000250}. Cell membrane {ECO:0000250}; Single-pass type II membrane protein {ECO:0000250}. Membrane raft {ECO:0000250}. Secreted {ECO:0000250}. Note=A secreted form also exists. Localization to membrane rafts requires palmitoylation (By similarity). {ECO:0000250}.	1.91	4.75	4.52	HGNC:8133	P78380	Oxidized low-density lipoprotein receptor 1 (Ox-LDL receptor 1) (C-type lectin domain family 8 member A) (Lectin-like oxidized LDL receptor 1) (LOX-1) (Lectin-like oxLDL receptor 1) (hLOX-1) (Lectin-type oxidized LDL receptor 1) [Cleaved into: Oxidized low-density lipoprotein receptor 1, soluble form]	OLR1 CLEC8A LOX1	273	SUBCELLULAR LOCATION: Cell membrane; Lipid-anchor. Cell membrane; Single-pass type II membrane protein. Membrane raft. Secreted. Note=A secreted form also exists. Localization to membrane rafts requires palmitoylation.	1.63	4.93	4.48
MGI:2667167	Q8K3V7	Major intrinsically disordered Notch2-binding receptor 1 (Membrane integral NOTCH2-associated receptor 1) (Protein DD1) (Ubiquitination and mTOR signaling protein)	Minar1 Ubtor	917	SUBCELLULAR LOCATION: Cell membrane {ECO:0000250|UniProtKB:Q9UPX6}; Single-pass type IV membrane protein {ECO:0000250|UniProtKB:Q9UPX6}.	1.61	4.81	4.01	HGNC:29172	Q9UPX6	Major intrinsically disordered Notch2-binding receptor 1 (Membrane integral NOTCH2-associated receptor 1) (Ubiquitination and mTOR signaling protein)	MINAR1 KIAA1024 UBTOR	916	SUBCELLULAR LOCATION: Cell membrane {ECO:0000269|PubMed:29329397, ECO:0000269|PubMed:30080879}; Single-pass type IV membrane protein {ECO:0000269|PubMed:30080879}.	1.63	4.63	4.06
MGI:88263	O35350	Calpain-1 catalytic subunit (EC 3.4.22.52) (Calcium-activated neutral proteinase 1) (CANP 1) (Calpain mu-type) (Calpain-1 large subunit) (Micromolar-calpain) (muCANP)	Capn1 Canp1 Capa1	713	SUBCELLULAR LOCATION: Cytoplasm {ECO:0000250|UniProtKB:P07384}. Cell membrane {ECO:0000250|UniProtKB:P07384}. Note=Translocates to the plasma membrane upon Ca(2+) binding. {ECO:0000250|UniProtKB:P07384}.	1.63	4.82	4.55	HGNC:1476	P07384	Calpain-1 catalytic subunit (EC 3.4.22.52) (Calcium-activated neutral proteinase 1) (CANP 1) (Calpain mu-type) (Calpain-1 large subunit) (Cell proliferation-inducing gene 30 protein) (Micromolar-calpain) (muCANP)	CAPN1 CANPL1 PIG30	714	SUBCELLULAR LOCATION: Cytoplasm {ECO:0000269|PubMed:21531719, ECO:0000269|PubMed:8769305}. Cell membrane {ECO:0000269|PubMed:8769305}. Note=Translocates to the plasma membrane upon Ca(2+) binding. In granular keratinocytes and in lower corneocytes, colocalizes with FLG and FLG2 (PubMed:21531719). {ECO:0000269|PubMed:21531719}.	1.63	5.09	4.93
MGI:2444608	Q8BRU4	C-type lectin domain family 9 member A (Dendritic cell natural killer lectin group receptor 1) (CD antigen CD370)	Clec9a Dngr-1	238	SUBCELLULAR LOCATION: Membrane {ECO:0000269|PubMed:18408006}; Single-pass type II membrane protein {ECO:0000269|PubMed:18408006}.	1.96	4.82	2.75	HGNC:26705	Q6UXN8	C-type lectin domain family 9 member A (CD antigen CD370)	CLEC9A UNQ9341/PRO34046	241	SUBCELLULAR LOCATION: Membrane {ECO:0000269|PubMed:18408006}; Single-pass type II membrane protein {ECO:0000269|PubMed:18408006}.	1.63	5.24	2.69
MGI:1913939	Q9CR40	Kelch-like protein 28 (BTB/POZ domain-containing protein 5)	Klhl28 Btbd5	571		1.63	4.97	2.6	HGNC:19741	Q9NXS3	Kelch-like protein 28 (BTB/POZ domain-containing protein 5)	KLHL28 BTBD5	571		1.63	5.15	2.57
MGI:88031	Q07076	Annexin A7 (Annexin VII) (Annexin-7) (Synexin)	Anxa7 Anx7	463		1.76	5.02	5.23	HGNC:545	P20073	Annexin A7 (Annexin VII) (Annexin-7) (Synexin)	ANXA7 ANX7 SNX OK/SW-cl.95	488		1.63	5.02	5.23
MGI:109162	Q61586	Glycerol-3-phosphate acyltransferase 1, mitochondrial (GPAT-1) (EC 2.3.1.15) (P90)	Gpam Gpat1	827	SUBCELLULAR LOCATION: Mitochondrion outer membrane {ECO:0000250|UniProtKB:Q9HCL2}; Peripheral membrane protein {ECO:0000250|UniProtKB:Q9HCL2}. Note=Associated with the mitochondrion outer membrane of hepatic cells via a patch of basic residues. {ECO:0000250|UniProtKB:Q9HCL2}.	1.63	5.04	3.84	HGNC:24865	Q9HCL2	Glycerol-3-phosphate acyltransferase 1, mitochondrial (GPAT-1) (EC 2.3.1.15)	GPAM GPAT1 KIAA1560	828	SUBCELLULAR LOCATION: Mitochondrion outer membrane {ECO:0000269|PubMed:36522428}; Peripheral membrane protein {ECO:0000269|PubMed:36522428}. Note=Associated with the mitochondrion outer membrane of hepatic cells via a patch of basic residues. {ECO:0000269|PubMed:36522428}.	1.63	5.01	2.94
MGI:3039573	Q3UDE2	Tubulin--tyrosine ligase-like protein 12 (Inactive tubulin--tyrosine ligase-like protein 12)	Ttll12	639	SUBCELLULAR LOCATION: Cytoplasm {ECO:0000250|UniProtKB:Q14166}. Midbody {ECO:0000250|UniProtKB:Q14166}. Cytoplasm, cytoskeleton, microtubule organizing center, centrosome {ECO:0000250|UniProtKB:Q14166}. Cytoplasm, cytoskeleton, spindle {ECO:0000250|UniProtKB:Q14166}. Nucleus {ECO:0000250|UniProtKB:Q14166}. Note=Predominantly localizes in the cytoplasm. {ECO:0000250|UniProtKB:Q14166}.	1.95	5.1	3.06	HGNC:28974	Q14166	Tubulin--tyrosine ligase-like protein 12 (Inactive tubulin--tyrosine ligase-like protein 12)	TTLL12 KIAA0153	644	SUBCELLULAR LOCATION: Cytoplasm {ECO:0000269|PubMed:20162578, ECO:0000269|PubMed:28011935}. Midbody {ECO:0000305|PubMed:20162578}. Cytoplasm, cytoskeleton, microtubule organizing center, centrosome {ECO:0000305|PubMed:20162578}. Cytoplasm, cytoskeleton, spindle {ECO:0000305|PubMed:20162578}. Nucleus {ECO:0000269|PubMed:23251473}. Note=Predominantly localizes in the cytoplasm (PubMed:28011935). Pa…	1.63	5.16	3.12
MGI:2441827	Q8BGE9	Relaxin-3 receptor 1 (RLN3 receptor 1) (G protein-coupled receptor SALPR homolog) (Relaxin family peptide receptor 3)	Rxfp3 Rln3r1 Salpr	472	SUBCELLULAR LOCATION: Cell membrane; Multi-pass membrane protein.	1.63	5.14	3.48	HGNC:24883	Q9NSD7	Relaxin-3 receptor 1 (RLN3 receptor 1) (G protein-coupled receptor SALPR) (G-protein coupled receptor GPCR135) (Relaxin family peptide receptor 3) (Somatostatin- and angiotensin-like peptide receptor)	RXFP3 GPCR135 RLN3R1 SALPR	469	SUBCELLULAR LOCATION: Cell membrane; Multi-pass membrane protein.	1.63	5.1	4.03
MGI:1925835	Q6ZPI0	Protein Jade-1 (Jade family PHD finger protein 1) (PHD finger protein 17)	Jade1 Kiaa1807 Phf17	834	SUBCELLULAR LOCATION: Nucleus {ECO:0000250|UniProtKB:Q6IE81}. Chromosome {ECO:0000250|UniProtKB:Q6IE81}. Cytoplasm {ECO:0000250|UniProtKB:Q6IE81}. Cytoplasm, cytoskeleton, cilium basal body {ECO:0000250|UniProtKB:Q6IE81}. Note=Localizes to the ciliary transition zone. {ECO:0000250|UniProtKB:Q6IE81}.	1.68	5.27	1.94	HGNC:30027	Q6IE81	Protein Jade-1 (Jade family PHD finger protein 1) (PHD finger protein 17)	JADE1 KIAA1807 PHF17	842	SUBCELLULAR LOCATION: Nucleus {ECO:0000269|PubMed:15502158, ECO:0000269|PubMed:22654112}. Chromosome {ECO:0000269|PubMed:19187766}. Cytoplasm {ECO:0000269|PubMed:12169691, ECO:0000269|PubMed:15502158}. Cytoplasm, cytoskeleton, cilium basal body {ECO:0000269|PubMed:22654112}. Note=Localizes to the ciliary transition zone. {ECO:0000269|PubMed:22654112}.	1.63	5.27	1.94
MGI:2447303	Q8BLH5	Probable threonine protease PRSS50 (EC 3.4.25.-) (Serine protease 50) (Testis-specific protease-like protein 50)	Prss50 Tsp50	439	SUBCELLULAR LOCATION: Membrane {ECO:0000305}; Single-pass type I membrane protein {ECO:0000305}.	1.66	5.3	2.83	HGNC:17910	Q9UI38	Probable threonine protease PRSS50 (EC 3.4.25.-) (Cancer/testis antigen 20) (Serine protease 50) (Testis-specific protease-like protein 50)	PRSS50 CT20 TSP50	385	SUBCELLULAR LOCATION: Endoplasmic reticulum {ECO:0000305|PubMed:17283160}. Note=May also localize to cytoplasmic membranes.	1.63	4.37	4.58
MGI:1916125	Q80W04	Transmembrane and coiled-coil domains protein 2	Tmcc2 Kiaa0481	706	SUBCELLULAR LOCATION: Endoplasmic reticulum membrane {ECO:0000250|UniProtKB:O75069}; Multi-pass membrane protein {ECO:0000255}. Note=Concentrates in discrete patches along peripheral endoplasmic reticulum tubules. {ECO:0000250|UniProtKB:O75069}.	1.64	5.48	2.43	HGNC:24239	O75069	Transmembrane and coiled-coil domains protein 2 (Cerebral protein 11)	TMCC2 KIAA0481 hucep-11	709	SUBCELLULAR LOCATION: Endoplasmic reticulum membrane {ECO:0000269|PubMed:21593558, ECO:0000269|PubMed:24454821, ECO:0000269|PubMed:30220460}; Multi-pass membrane protein {ECO:0000255}. Note=Concentrates in discrete patches along peripheral endoplasmic reticulum tubules. {ECO:0000269|PubMed:30220460}.	1.63	5.41	2.45
MGI:2385958	Q8K479	Complement C1q tumor necrosis factor-related protein 5	C1qtnf5 Ctrp5	243	SUBCELLULAR LOCATION: Secreted {ECO:0000305}.	1.64	2.06	2.21	HGNC:14344	Q9BXJ0	Complement C1q tumor necrosis factor-related protein 5	C1QTNF5 CTRP5 UNQ303/PRO344	243	SUBCELLULAR LOCATION: Secreted {ECO:0000305}.	1.64	1.94	2.06
MGI:1918287	Q14BX2	Serine protease 55 (EC 3.4.21.-)	Prss55	321	SUBCELLULAR LOCATION: Cell membrane {ECO:0000269|PubMed:30032357}; Lipid-anchor, GPI-anchor {ECO:0000269|PubMed:30032357}. Cytoplasmic vesicle, secretory vesicle, acrosome {ECO:0000269|PubMed:30032357}. Note=Mainly observed in the luminal side of seminiferous tubules and sperm acrosome. {ECO:0000269|PubMed:30032357}.	1.87	2.21	2.3	HGNC:30824	Q6UWB4	Serine protease 55 (EC 3.4.21.-) (Testis serine protease 1) (T-SP1)	PRSS55 TSP1 UNQ9391/PRO34284	352	SUBCELLULAR LOCATION: [Isoform 1]: Cell membrane {ECO:0000269|PubMed:18844450}; Lipid-anchor, GPI-anchor {ECO:0000250|UniProtKB:Q14BX2}. Cytoplasm, cytosol {ECO:0000269|PubMed:18844450}. Note=Mainly found in the membrane part of the cells and only in small amounts in the cytosol. {ECO:0000269|PubMed:18844450}.; SUBCELLULAR LOCATION: [Isoform 2]: Cytoplasm, cytosol {ECO:0000269|PubMed:18844450}. N…	1.64	2.01	2
MGI:88278	Q06770	Corticosteroid-binding globulin (CBG) (Serpin A6) (Transcortin)	Serpina6 Cbg	397	SUBCELLULAR LOCATION: Secreted.	1.46	2.25	2.53	HGNC:1540	P08185	Corticosteroid-binding globulin (CBG) (Serpin A6) (Transcortin)	SERPINA6 CBG	405	SUBCELLULAR LOCATION: Secreted.	1.64	2.4	2.24
MGI:1923119	Q9D4P0	ADP-ribosylation factor-like protein 5B (ADP-ribosylation factor-like protein 8)	Arl5b Arl8	179		1.64	2.32	2.5	HGNC:23052	Q96KC2	ADP-ribosylation factor-like protein 5B (ADP-ribosylation factor-like protein 8)	ARL5B ARL8	179		1.64	2.32	2.5
MGI:1349457	Q9QZI9	Serine incorporator 3 (Axotomy-induced glyco/Golgi protein 1) (AIGP-1) (Axotomy-induced glycoprotein 1) (Membrane protein TMS-1) (Tumor differentially expressed protein 1)	Serinc3 Aigp1 Diff33 Tde1 Tms1	472	SUBCELLULAR LOCATION: Cell membrane {ECO:0000269|PubMed:12486168}; Multi-pass membrane protein {ECO:0000269|PubMed:12486168}. Golgi apparatus membrane {ECO:0000269|PubMed:12486168}; Multi-pass membrane protein {ECO:0000269|PubMed:12486168}. Note=Localizes to the cell membrane, where it is efficiently incorporated into budding gammaretrovirus virions and impairs subsequent virion penetration of su…	1.7	2.56	2.96	HGNC:11699	Q13530	Serine incorporator 3 (Tumor differentially expressed protein 1)	SERINC3 DIFF33 TDE1 SBBI99	473	SUBCELLULAR LOCATION: Cell membrane {ECO:0000269|PubMed:37474505}; Multi-pass membrane protein {ECO:0000255}. Golgi apparatus membrane {ECO:0000250|UniProtKB:Q9QZI9}; Multi-pass membrane protein {ECO:0000250|UniProtKB:Q9QZI9}.; SUBCELLULAR LOCATION: Cytoplasm, perinuclear region {ECO:0000305|PubMed:26416734}. Note=(Microbial infection) Upon HIV-1 infection, it is redirected to perinuclear region …	1.64	2.56	2.96
MGI:1916948	Q9D6X5	Solute carrier family 52, riboflavin transporter, member 3 (Riboflavin transporter 2) (RFT2)	Slc52a3 Rft2 RFVT3	460	SUBCELLULAR LOCATION: Cell membrane {ECO:0000250|UniProtKB:Q9NQ40}; Multi-pass membrane protein {ECO:0000255}.	1.61	2.69	2.46	HGNC:16187	Q9NQ40	Solute carrier family 52, riboflavin transporter, member 3 (Riboflavin transporter 2) (hRFT2)	SLC52A3 C20orf54 RFT2 RFVT3	469	SUBCELLULAR LOCATION: Apical cell membrane {ECO:0000269|PubMed:20463145, ECO:0000269|PubMed:21512156, ECO:0000269|PubMed:24264046}; Multi-pass membrane protein {ECO:0000269|PubMed:20463145}. Cell membrane {ECO:0000269|PubMed:22273710, ECO:0000269|PubMed:27702554}.; SUBCELLULAR LOCATION: [Isoform 1]: Cell membrane {ECO:0000269|PubMed:29428966}; Multi-pass membrane protein {ECO:0000255}. Nucleus me…	1.64	2.69	2.71
MGI:1918243	Q7M756	Inactive serine protease 54 (Plasma kallikrein-like protein 4)	Prss54 Klkbl4	383	SUBCELLULAR LOCATION: Secreted {ECO:0000305}.	1.68	2.71	2.75	HGNC:26336	Q6PEW0	Inactive serine protease 54 (Cancer/testis antigen 67) (CT67) (Plasma kallikrein-like protein 4)	PRSS54 KLKBL4	395	SUBCELLULAR LOCATION: Secreted {ECO:0000305}.	1.64	3.08	3.32
MGI:1929881	Q8CD91	SPARC-related modular calcium-binding protein 2 (Secreted modular calcium-binding protein 2) (SMOC-2)	Smoc2	447	SUBCELLULAR LOCATION: Secreted, extracellular space, extracellular matrix, basement membrane {ECO:0000269|PubMed:18757743}.	2.07	2.76	2.6	HGNC:20323	Q9H3U7	SPARC-related modular calcium-binding protein 2 (Secreted modular calcium-binding protein 2) (SMOC-2) (Smooth muscle-associated protein 2) (SMAP-2)	SMOC2 SMAP2 MSTP117	446	SUBCELLULAR LOCATION: Secreted, extracellular space, extracellular matrix, basement membrane {ECO:0000250}.	1.64	2.83	2.82
MGI:2443848	Q8BPP5	Ly6/PLAUR domain-containing protein 6	Lypd6	171	SUBCELLULAR LOCATION: Secreted {ECO:0000250|UniProtKB:Q86Y78}. Cytoplasm {ECO:0000250|UniProtKB:Q86Y78}. Cell membrane {ECO:0000255}; Lipid-anchor, GPI-anchor {ECO:0000255}. Synapse, synaptosome {ECO:0000250|UniProtKB:D3ZTT2}. Membrane raft {ECO:0000250|UniProtKB:Q66IA6}. Cell projection, dendrite {ECO:0000250|UniProtKB:D3ZTT2}. Perikaryon {ECO:0000250|UniProtKB:D3ZTT2}. Note=Colocalizes with alp…	1.66	2.78	2.57	HGNC:28751	Q86Y78	Ly6/PLAUR domain-containing protein 6	LYPD6 UNQ3023/PRO9821	171	SUBCELLULAR LOCATION: Secreted {ECO:0000305}. Cytoplasm {ECO:0000269|PubMed:19653121}. Cell membrane {ECO:0000269|PubMed:25680266}; Lipid-anchor, GPI-anchor {ECO:0000255}. Synapse, synaptosome {ECO:0000250|UniProtKB:D3ZTT2}. Membrane raft {ECO:0000250|UniProtKB:Q66IA6}. Cell projection, dendrite {ECO:0000250|UniProtKB:D3ZTT2}. Perikaryon {ECO:0000250|UniProtKB:D3ZTT2}. Note=Colocalizes with alpha…	1.64	2.79	2.82
MGI:1098776	Q61805	Lipopolysaccharide-binding protein (LBP)	Lbp	481	SUBCELLULAR LOCATION: Secreted {ECO:0000250|UniProtKB:P18428}. Cytoplasmic granule membrane {ECO:0000250|UniProtKB:P17213}. Note=Membrane-associated in polymorphonuclear Leukocytes (PMN) granules. {ECO:0000250|UniProtKB:P17213}.	1.69	2.87	2.45	HGNC:6517	P18428	Lipopolysaccharide-binding protein (LBP)	LBP	481	SUBCELLULAR LOCATION: Secreted {ECO:0000269|PubMed:2402637, ECO:0000269|PubMed:24120359, ECO:0000269|PubMed:7517398}. Cytoplasmic granule membrane {ECO:0000250|UniProtKB:P17213}. Note=Membrane-associated in polymorphonuclear Leukocytes (PMN) granules. {ECO:0000250|UniProtKB:P17213}.	1.64	2.71	2.86
MGI:107899	Q08857	Platelet glycoprotein 4 (Glycoprotein IIIb) (GPIIIB) (PAS IV) (PAS-4) (Platelet glycoprotein IV) (GPIV) (CD antigen CD36)	Cd36	472	SUBCELLULAR LOCATION: Cell membrane {ECO:0000269|PubMed:23395392, ECO:0000269|PubMed:30605677}; Multi-pass membrane protein {ECO:0000255}. Apical cell membrane {ECO:0000269|PubMed:16276419, ECO:0000269|PubMed:21610069}. Membrane raft {ECO:0000250|UniProtKB:P16671}. Golgi apparatus {ECO:0000250|UniProtKB:P16671}. Note=Upon ligand-binding, internalized through dynamin-dependent endocytosis. {ECO:00…	1.97	2.88	3.09	HGNC:1663	P16671	Platelet glycoprotein 4 (Fatty acid translocase) (FAT) (Glycoprotein IIIb) (GPIIIB) (Leukocyte differentiation antigen CD36) (PAS IV) (PAS-4) (Platelet collagen receptor) (Platelet glycoprotein IV) (GPIV) (Thrombospondin receptor) (CD antigen CD36)	CD36 GP3B GP4	472	SUBCELLULAR LOCATION: Cell membrane {ECO:0000269|PubMed:16880211, ECO:0000269|PubMed:32958780, ECO:0000269|PubMed:37461827}; Multi-pass membrane protein {ECO:0000255}. Membrane raft {ECO:0000269|PubMed:16880211}. Golgi apparatus {ECO:0000269|PubMed:16880211}. Apical cell membrane {ECO:0000250|UniProtKB:Q08857}. Note=Upon ligand-binding, internalized through dynamin-dependent endocytosis. {ECO:000…	1.64	2.88	3.09
MGI:1919344	Q8BWQ1	UDP-glucuronosyltransferase 2A3 (UDPGT 2A3) (EC 2.4.1.17)	Ugt2a3	534	SUBCELLULAR LOCATION: Membrane {ECO:0000305}; Single-pass type I membrane protein {ECO:0000305}.	3.07	3.01	2.71	HGNC:28528	Q6UWM9	UDP-glucuronosyltransferase 2A3 (UDPGT 2A3) (EC 2.4.1.17)	UGT2A3 UNQ2559/PRO6239	527	SUBCELLULAR LOCATION: Membrane {ECO:0000305}; Single-pass type I membrane protein {ECO:0000305}.	1.64	2.98	3.16
MGI:2147731	Q8CFJ7	Solute carrier family 25 member 45	Slc25a45	288	SUBCELLULAR LOCATION: Mitochondrion inner membrane {ECO:0000250}; Multi-pass membrane protein {ECO:0000250}.	2.16	3.03	2.75	HGNC:27442	Q8N413	Solute carrier family 25 member 45	SLC25A45	288	SUBCELLULAR LOCATION: Mitochondrion inner membrane {ECO:0000250}; Multi-pass membrane protein {ECO:0000250}.	1.64	2.92	2.61
MGI:99551	Q9WTR5	Cadherin-13 (Heart cadherin) (H-cadherin) (Truncated cadherin) (T-cad) (T-cadherin)	Cdh13	714	SUBCELLULAR LOCATION: Cell membrane {ECO:0000269|PubMed:27834691}; Lipid-anchor, GPI-anchor {ECO:0000255}. Cytoplasm {ECO:0000269|PubMed:27834691}.	1.57	3.04	2.87	HGNC:1753	P55290	Cadherin-13 (Heart cadherin) (H-cadherin) (P105) (Truncated cadherin) (T-cad) (T-cadherin)	CDH13 CDHH	713	SUBCELLULAR LOCATION: Cell membrane {ECO:0000250|UniProtKB:Q9WTR5}; Lipid-anchor, GPI-anchor {ECO:0000255}. Cytoplasm {ECO:0000250|UniProtKB:Q9WTR5}.	1.64	2.83	2.68
MGI:1915228	Q2MV57	Tectonic-2	Tctn2 Tect2	700	SUBCELLULAR LOCATION: Membrane {ECO:0000305}; Single-pass type I membrane protein {ECO:0000305}. Cytoplasm, cytoskeleton, cilium basal body {ECO:0000269|PubMed:21725307}. Note=Localizes at the transition zone, a region between the basal body and the ciliary axoneme.	1.84	3.05	2.92	HGNC:25774	Q96GX1	Tectonic-2	TCTN2 C12orf38 TECT2	697	SUBCELLULAR LOCATION: Membrane {ECO:0000305}; Single-pass type I membrane protein {ECO:0000305}. Cytoplasm, cytoskeleton, cilium basal body {ECO:0000250}. Note=Localizes at the transition zone, a region between the basal body and the ciliary axoneme. {ECO:0000250}.	1.64	2.43	2.15
MGI:96552	P01586	Interleukin-3 (IL-3) (Hematopoietic growth factor) (Mast cell growth factor) (MCGF) (Multipotential colony-stimulating factor) (P-cell-stimulating factor)	Il3 Csfmu Il-3	166	SUBCELLULAR LOCATION: Secreted.	3.09	3.08	3.17	HGNC:6011	P08700	Interleukin-3 (IL-3) (Hematopoietic growth factor) (Mast cell growth factor) (MCGF) (Multipotential colony-stimulating factor) (P-cell-stimulating factor)	IL3	152	SUBCELLULAR LOCATION: Secreted.	1.64	2.69	2.56
MGI:1095413	O09010	Beta-1,3-N-acetylglucosaminyltransferase lunatic fringe (EC 2.4.1.222) (O-fucosylpeptide 3-beta-N-acetylglucosaminyltransferase)	Lfng	378	SUBCELLULAR LOCATION: Golgi apparatus {ECO:0000269|PubMed:16385447}. Golgi apparatus membrane {ECO:0000305}; Single-pass type II membrane protein {ECO:0000305}.	1.72	3.12	3.14	HGNC:6560	Q8NES3	Beta-1,3-N-acetylglucosaminyltransferase lunatic fringe (EC 2.4.1.222) (O-fucosylpeptide 3-beta-N-acetylglucosaminyltransferase)	LFNG	379	SUBCELLULAR LOCATION: Golgi apparatus {ECO:0000250|UniProtKB:O09010}. Golgi apparatus membrane {ECO:0000305}; Single-pass type II membrane protein {ECO:0000305}.	1.64	3.1	3.11
MGI:1344382	O88668	Protein CREG1 (Cellular repressor of E1A-stimulated genes 1)	Creg1 Creg	220	SUBCELLULAR LOCATION: Secreted {ECO:0000250}.	2.1	3.2	3.05	HGNC:2351	O75629	Protein CREG1 (Cellular repressor of E1A-stimulated genes 1)	CREG1 CREG UNQ727/PRO1409	220	SUBCELLULAR LOCATION: Secreted {ECO:0000269|PubMed:10815803}.	1.64	3.09	3.13
MGI:892986	O35906	Transcription factor Spi-B	Spib	267	SUBCELLULAR LOCATION: Nucleus {ECO:0000250|UniProtKB:Q01892}.	1.69	3.33	2.88	HGNC:11242	Q01892	Transcription factor Spi-B	SPIB	262	SUBCELLULAR LOCATION: [Isoform 1]: Nucleus {ECO:0000269|PubMed:12393575}.; SUBCELLULAR LOCATION: [Isoform 2]: Cytoplasm {ECO:0000269|PubMed:12393575}.	1.64	3.25	2.8
MGI:1929899	Q9R112	Sulfide:quinone oxidoreductase, mitochondrial (SQOR) (EC 1.8.5.8) (Sulfide quinone oxidoreductase)	Sqor Sqrdl	450	SUBCELLULAR LOCATION: Mitochondrion {ECO:0000250|UniProtKB:Q9Y6N5}.	1.7	3.33	3.41	HGNC:20390	Q9Y6N5	Sulfide:quinone oxidoreductase, mitochondrial (SQOR) (EC 1.8.5.8) (Sulfide dehydrogenase-like) (Sulfide quinone oxidoreductase)	SQOR SQRDL CGI-44	450	SUBCELLULAR LOCATION: Mitochondrion {ECO:0000305}.	1.64	3.03	3.52
MGI:88095	P32261	Antithrombin-III (ATIII) (Serpin C1)	Serpinc1 At3	465	SUBCELLULAR LOCATION: Secreted, extracellular space {ECO:0000250}.	1.55	3.44	2.22	HGNC:775	P01008	Antithrombin-III (ATIII) (Serpin C1)	SERPINC1 AT3 PRO0309	464	SUBCELLULAR LOCATION: Secreted, extracellular space.	1.64	2.88	2.26
MGI:2446259	Q99PJ0	Neurotrimin	Ntm Hnt Nt	344	SUBCELLULAR LOCATION: Cell membrane; Lipid-anchor, GPI-anchor.	1.64	3.44	3.01	HGNC:17941	Q9P121	Neurotrimin (hNT) (IgLON family member 2)	NTM IGLON2 NT UNQ297/PRO337	344	SUBCELLULAR LOCATION: Cell membrane; Lipid-anchor, GPI-anchor.	1.64	3.44	3.01
MGI:95620	P63137	Gamma-aminobutyric acid receptor subunit beta-2 (GABA(A) receptor subunit beta-2) (GABAAR subunit beta-2)	Gabrb2 Gabrb-2	512	SUBCELLULAR LOCATION: Postsynaptic cell membrane {ECO:0000250|UniProtKB:P63138}; Multi-pass membrane protein {ECO:0000250|UniProtKB:P47870}. Cell membrane {ECO:0000250|UniProtKB:P63138}; Multi-pass membrane protein {ECO:0000250|UniProtKB:P47870}. Cytoplasmic vesicle {ECO:0000250|UniProtKB:P63138}.	1.64	3.52	3.22	HGNC:4082	P47870	Gamma-aminobutyric acid receptor subunit beta-2 (GABA(A) receptor subunit beta-2) (GABAAR subunit beta-2)	GABRB2	512	SUBCELLULAR LOCATION: Postsynaptic cell membrane {ECO:0000250|UniProtKB:P63138}; Multi-pass membrane protein {ECO:0000269|PubMed:29950725}. Cell membrane {ECO:0000269|PubMed:19763268, ECO:0000269|PubMed:8264558}; Multi-pass membrane protein {ECO:0000269|PubMed:29950725}. Cytoplasmic vesicle membrane {ECO:0000250|UniProtKB:P63138}.	1.64	3.52	3.22
MGI:2142951	Q8K2D3	Enhancer of mRNA-decapping protein 3 (YjeF domain-containing protein 1)	Edc3 Yjdc	508	SUBCELLULAR LOCATION: Cytoplasm, P-body {ECO:0000250}. Note=Processing bodies (PB). {ECO:0000250}.	1.64	3.67	3.79	HGNC:26114	Q96F86	Enhancer of mRNA-decapping protein 3 (LSM16 homolog) (YjeF N-terminal domain-containing protein 2) (YjeF_N2) (hYjeF_N2) (YjeF domain-containing protein 1)	EDC3 LSM16 YJDC YJEFN2 PP844	508	SUBCELLULAR LOCATION: Cytoplasm, P-body {ECO:0000269|PubMed:16364915}. Note=Processing bodies (PB).	1.64	4.36	4.16
MGI:3589109	Q810K3	Sphingosine-1-phosphate phosphatase 2 (SPPase2) (Spp2) (EC 3.1.3.-) (Sphingosine-1-phosphatase 2)	Sgpp2	354	SUBCELLULAR LOCATION: Endoplasmic reticulum membrane {ECO:0000250|UniProtKB:Q8IWX5}; Multi-pass membrane protein {ECO:0000250|UniProtKB:Q8IWX5}.	1.61	3.79	3.9	HGNC:19953	Q8IWX5	Sphingosine-1-phosphate phosphatase 2 (SPPase2) (Spp2) (hSPP2) (EC 3.1.3.-) (Sphingosine-1-phosphatase 2)	SGPP2	399	SUBCELLULAR LOCATION: Endoplasmic reticulum membrane {ECO:0000269|PubMed:12411432}; Multi-pass membrane protein {ECO:0000269|PubMed:12411432}.	1.64	3.73	3.93
MGI:1921819	E9PVB5	Tetratricopeptide repeat protein 17 (TPR repeat protein 17)	Ttc17	1198	SUBCELLULAR LOCATION: Cytoplasm {ECO:0000250}. Cell membrane {ECO:0000250}. Cytoplasm, cytoskeleton {ECO:0000250}. Note=Localized with CATIP at F-actin rich zones and at dynamic plasma membrane protrusions. {ECO:0000250}.	1.64	3.93	3.95	HGNC:25596	Q96AE7	Tetratricopeptide repeat protein 17 (TPR repeat protein 17)	TTC17	1141	SUBCELLULAR LOCATION: Cytoplasm {ECO:0000269|PubMed:24475127}. Cell membrane {ECO:0000269|PubMed:24475127}. Cytoplasm, cytoskeleton {ECO:0000269|PubMed:24475127}. Note=Colocalized with CATIP at F-actin rich zones and at dynamic plasma membrane protrusions.	1.64	3.89	4.14
MGI:1337072	O89113	Immediate early response gene 5 protein	Ier5	308	SUBCELLULAR LOCATION: Nucleus {ECO:0000250|UniProtKB:Q5VY09}. Cytoplasm {ECO:0000250|UniProtKB:Q5VY09}. Note=Predominantly cytoplasmic. Translocated in the nucleus during heat shock. {ECO:0000250|UniProtKB:Q5VY09}.	1.54	4.02	3.02	HGNC:5393	Q5VY09	Immediate early response gene 5 protein	IER5 PP4583 SBBI48	327	SUBCELLULAR LOCATION: Nucleus {ECO:0000269|PubMed:25816751}. Cytoplasm {ECO:0000269|PubMed:25816751}. Note=Predominantly cytoplasmic (PubMed:25816751). Translocated in the nucleus during heat shock (PubMed:25816751). {ECO:0000269|PubMed:25816751}.	1.64	4.02	3.02
MGI:1918878	Q504M2	[Pyruvate dehydrogenase [acetyl-transferring]]-phosphatase 2, mitochondrial (PDP 2) (EC 3.1.3.43) (Pyruvate dehydrogenase phosphatase catalytic subunit 2) (PDPC 2)	Pdp2	532	SUBCELLULAR LOCATION: Mitochondrion {ECO:0000250|UniProtKB:O88484}.	2.66	4.1	4.09	HGNC:30263	Q9P2J9	[Pyruvate dehydrogenase [acetyl-transferring]]-phosphatase 2, mitochondrial (PDP 2) (EC 3.1.3.43) (Pyruvate dehydrogenase phosphatase catalytic subunit 2) (PDPC 2)	PDP2 KIAA1348	529	SUBCELLULAR LOCATION: Mitochondrion {ECO:0000250|UniProtKB:O88484}.	1.64	4.3	4.49
MGI:1928396	Q8VE70	Programmed cell death protein 10 (TF-1 cell apoptosis-related protein 15)	Pdcd10 Tfar15	212	SUBCELLULAR LOCATION: Cytoplasm {ECO:0000250|UniProtKB:Q9BUL8}. Golgi apparatus membrane {ECO:0000250|UniProtKB:Q6NX65}; Peripheral membrane protein {ECO:0000250|UniProtKB:Q6NX65}; Cytoplasmic side {ECO:0000250|UniProtKB:Q6NX65}. Cell membrane {ECO:0000269|PubMed:20371769}; Peripheral membrane protein {ECO:0000269|PubMed:20371769}; Cytoplasmic side {ECO:0000269|PubMed:20371769}.	1.66	4.46	2.34	HGNC:8761	Q9BUL8	Programmed cell death protein 10 (Cerebral cavernous malformations 3 protein) (TF-1 cell apoptosis-related protein 15)	PDCD10 CCM3 TFAR15	212	SUBCELLULAR LOCATION: Cytoplasm {ECO:0000305|PubMed:18782753}. Golgi apparatus membrane {ECO:0000250|UniProtKB:Q6NX65}; Peripheral membrane protein {ECO:0000250|UniProtKB:Q6NX65}; Cytoplasmic side {ECO:0000250|UniProtKB:Q6NX65}. Cell membrane {ECO:0000250|UniProtKB:Q6NX65}; Peripheral membrane protein {ECO:0000250|UniProtKB:Q6NX65}; Cytoplasmic side {ECO:0000250|UniProtKB:Q6NX65}.	1.64	4.46	2.34
MGI:1915602	Q9DCQ2	Aspartate dehydrogenase domain-containing protein	Aspdh	287		1.72	4.5	4.45	HGNC:33856	A6ND91	Aspartate dehydrogenase domain-containing protein	ASPDH	283		1.64	4.46	4.76
MGI:1917806	Q3TZX3	Solute carrier family 25 member 33	Slc25a33	320	SUBCELLULAR LOCATION: Mitochondrion inner membrane {ECO:0000305|PubMed:17596519}; Multi-pass membrane protein {ECO:0000255}.	1.58	4.65	4.69	HGNC:29681	Q9BSK2	Solute carrier family 25 member 33 (Bone marrow stromal cell mitochondrial carrier protein) (BMSC-MCP) (HuBMSC-MCP) (Protein PNC1)	SLC25A33	321	SUBCELLULAR LOCATION: Mitochondrion inner membrane {ECO:0000305|PubMed:14715278}; Multi-pass membrane protein {ECO:0000255}.	1.64	4.83	4.69
MGI:1860418	Q9QZ08	N-acetyl-D-glucosamine kinase (N-acetylglucosamine kinase) (EC 2.7.1.59) (GlcNAc kinase) (Muramyl dipeptide kinase) (EC 2.7.1.-) (N-acetyl-D-mannosamine kinase) (EC 2.7.1.60)	Nagk Gnk	343		1.62	4.75	4.97	HGNC:17174	Q9UJ70	N-acetyl-D-glucosamine kinase (N-acetylglucosamine kinase) (EC 2.7.1.59) (GlcNAc kinase) (Muramyl dipeptide kinase) (EC 2.7.1.-) (N-acetyl-D-mannosamine kinase) (EC 2.7.1.60)	NAGK	344		1.64	4.7	4.92
MGI:1202717	P49769	Presenilin-1 (PS-1) (EC 3.4.23.-) (Protein S182) [Cleaved into: Presenilin-1 NTF subunit; Presenilin-1 CTF subunit; Presenilin-1 CTF12 (PS1-CTF12)]	Psen1 Ad3h Psnl1	467	SUBCELLULAR LOCATION: Endoplasmic reticulum {ECO:0000250|UniProtKB:P49768}. Endoplasmic reticulum membrane {ECO:0000250|UniProtKB:P49768}; Multi-pass membrane protein {ECO:0000250|UniProtKB:P49768}. Golgi apparatus membrane {ECO:0000250|UniProtKB:P49768}; Multi-pass membrane protein {ECO:0000250|UniProtKB:P49768}. Cytoplasmic granule {ECO:0000250|UniProtKB:P49768}. Cell membrane {ECO:0000269|PubM…	1.64	4.86	5.01	HGNC:9508	P49768	Presenilin-1 (PS-1) (EC 3.4.23.-) (Protein S182) [Cleaved into: Presenilin-1 NTF subunit; Presenilin-1 CTF subunit; Presenilin-1 CTF12 (PS1-CTF12)]	PSEN1 AD3 PS1 PSNL1	467	SUBCELLULAR LOCATION: Endoplasmic reticulum {ECO:0000269|PubMed:25394380}. Endoplasmic reticulum membrane {ECO:0000269|PubMed:10593990, ECO:0000269|PubMed:8574969, ECO:0000269|PubMed:9738936, ECO:0000305|PubMed:10037471, ECO:0000305|PubMed:15274632}; Multi-pass membrane protein {ECO:0000269|PubMed:25043039, ECO:0000269|PubMed:25918421, ECO:0000269|PubMed:26280335, ECO:0000269|PubMed:26623517, ECO…	1.64	4.6	4.93
MGI:104798	P06804	Tumor necrosis factor (Cachectin) (TNF-alpha) (Tumor necrosis factor ligand superfamily member 2) (TNF-a) [Cleaved into: Tumor necrosis factor, membrane form (N-terminal fragment) (NTF); Intracellular domain 1 (ICD1); Intracellular domain 2 (ICD2); C-domain 1; C-domain 2; Tumor necrosis factor, soluble form]	Tnf Tnfa Tnfsf2	235	SUBCELLULAR LOCATION: Cell membrane; Single-pass type II membrane protein.; SUBCELLULAR LOCATION: [Tumor necrosis factor, membrane form]: Membrane {ECO:0000250}; Single-pass type II membrane protein {ECO:0000250}.; SUBCELLULAR LOCATION: [Tumor necrosis factor, soluble form]: Secreted.; SUBCELLULAR LOCATION: [C-domain 1]: Secreted {ECO:0000250}.; SUBCELLULAR LOCATION: [C-domain 2]: Secreted {ECO:0…	1.65	5.01	5.13	HGNC:11892	P01375	Tumor necrosis factor (Cachectin) (TNF-alpha) (Tumor necrosis factor ligand superfamily member 2) (TNF-a) [Cleaved into: Tumor necrosis factor, membrane form (N-terminal fragment) (NTF); Intracellular domain 1 (ICD1); Intracellular domain 2 (ICD2); C-domain 1; C-domain 2; Tumor necrosis factor, soluble form]	TNF TNFA TNFSF2	233	SUBCELLULAR LOCATION: Cell membrane {ECO:0000269|PubMed:16829952}; Single-pass type II membrane protein {ECO:0000269|PubMed:16829952}.; SUBCELLULAR LOCATION: [Tumor necrosis factor, membrane form]: Membrane; Single-pass type II membrane protein.; SUBCELLULAR LOCATION: [Tumor necrosis factor, soluble form]: Secreted {ECO:0000269|PubMed:23552949}.; SUBCELLULAR LOCATION: [C-domain 1]: Secreted.; SUB…	1.64	5.21	5.39
MGI:1261827	O88508	DNA (cytosine-5)-methyltransferase 3A (Dnmt3a) (EC 2.1.1.37) (Cysteine methyltransferase DNMT3A) (EC 2.1.1.-) (DNA methyltransferase MmuIIIA) (DNA MTase MmuIIIA) (M.MmuIIIA)	Dnmt3a	908	SUBCELLULAR LOCATION: Nucleus {ECO:0000269|PubMed:12138111, ECO:0000269|PubMed:15456878, ECO:0000269|PubMed:20547484}. Chromosome {ECO:0000269|PubMed:20547484}. Cytoplasm {ECO:0000250|UniProtKB:Q9Y6K1}. Note=Accumulates in the major satellite repeats at pericentric heterochromatin. {ECO:0000269|PubMed:20547484}.	1.64	5.07	4.99	HGNC:2978	Q9Y6K1	DNA (cytosine-5)-methyltransferase 3A (Dnmt3a) (EC 2.1.1.37) (Cysteine methyltransferase DNMT3A) (EC 2.1.1.-) (DNA methyltransferase HsaIIIA) (DNA MTase HsaIIIA) (M.HsaIIIA)	DNMT3A	912	SUBCELLULAR LOCATION: Nucleus {ECO:0000269|PubMed:12138111, ECO:0000269|PubMed:12145218}. Chromosome {ECO:0000269|PubMed:12138111}. Cytoplasm {ECO:0000269|PubMed:12145218}. Note=Accumulates in the major satellite repeats at pericentric heterochromatin. {ECO:0000250|UniProtKB:O88508}.	1.64	4.61	4.9
MGI:1915963	Q9D103	Interferon-induced transmembrane protein 1 (Dispanin subfamily A member 2a) (DSPA2a) (Fragilis protein 2) (Mouse ifitm-like protein 2) (Mil-2)	Ifitm1	106	SUBCELLULAR LOCATION: Cell membrane {ECO:0000269|PubMed:16326387}; Single-pass membrane protein {ECO:0000269|PubMed:16326387}. Lysosome membrane {ECO:0000250|UniProtKB:P13164}.	2.03	5.08	4.65	HGNC:5412	P13164	Interferon-induced transmembrane protein 1 (Dispanin subfamily A member 2a) (DSPA2a) (Interferon-induced protein 17) (Interferon-inducible protein 9-27) (Leu-13 antigen) (CD antigen CD225)	IFITM1 CD225 IFI17	125	SUBCELLULAR LOCATION: Cell membrane {ECO:0000269|PubMed:1383329, ECO:0000269|PubMed:19499152, ECO:0000269|PubMed:25105503, ECO:0000269|PubMed:26354436}; Single-pass membrane protein {ECO:0000269|PubMed:19499152}. Lysosome membrane {ECO:0000269|PubMed:26354436}.	1.64	4.95	2.22
MGI:1336173	Q8BRK8	5'-AMP-activated protein kinase catalytic subunit alpha-2 (AMPK subunit alpha-2) (EC 2.7.11.1) (Acetyl-CoA carboxylase kinase) (ACACA kinase) (Hydroxymethylglutaryl-CoA reductase kinase) (HMGCR kinase) (EC 2.7.11.31)	Prkaa2	552	SUBCELLULAR LOCATION: Cytoplasm {ECO:0000269|PubMed:30201684}. Nucleus {ECO:0000250|UniProtKB:P54646}. Note=In response to stress, recruited by p53/TP53 to specific promoters.	1.69	5.12	4.95	HGNC:9377	P54646	5'-AMP-activated protein kinase catalytic subunit alpha-2 (AMPK subunit alpha-2) (EC 2.7.11.1) (Acetyl-CoA carboxylase kinase) (ACACA kinase) (Hydroxymethylglutaryl-CoA reductase kinase) (HMGCR kinase) (EC 2.7.11.31)	PRKAA2 AMPK AMPK2	552	SUBCELLULAR LOCATION: Cytoplasm {ECO:0000250|UniProtKB:Q8BRK8}. Nucleus {ECO:0000269|PubMed:15866171}. Note=In response to stress, recruited by p53/TP53 to specific promoters. {ECO:0000269|PubMed:15866171}.	1.64	5.12	4.95
MGI:2145181	Q80U44	Zinc finger FYVE domain-containing protein 16 (Endofin) (Endosomal-associated FYVE domain protein)	Zfyve16 Kiaa0305	1528	SUBCELLULAR LOCATION: Cytoplasm {ECO:0000250}. Early endosome membrane {ECO:0000250}; Peripheral membrane protein {ECO:0000250}. Note=Localized to early endosomes. Membrane-associated, probably via its association with phosphatidylinositol 3-phosphate (PI3P) (By similarity). {ECO:0000250}.	2.63	5.12	3.69	HGNC:20756	Q7Z3T8	Zinc finger FYVE domain-containing protein 16 (Endofin) (Endosome-associated FYVE domain protein)	ZFYVE16 KIAA0305	1539	SUBCELLULAR LOCATION: Cytoplasm {ECO:0000269|PubMed:11546807}. Early endosome membrane {ECO:0000269|PubMed:11546807}; Peripheral membrane protein {ECO:0000269|PubMed:11546807}. Note=Localized to early endosomes. Membrane-associated, probably via its association with phosphatidylinositol 3-phosphate (PI3P).	1.64	5.11	3.83
MGI:1347470	Q61080	Forkhead box protein F1 (Forkhead-related protein FKHL5) (Forkhead-related transcription factor 1) (FREAC-1) (Hepatocyte nuclear factor 3 forkhead homolog 8) (HFH-8)	Foxf1 Fkhl5 Foxf1a Freac1 Hfh8	378	SUBCELLULAR LOCATION: Nucleus {ECO:0000255|PROSITE-ProRule:PRU00089}.	1.69	5.15	5.27	HGNC:3809	Q12946	Forkhead box protein F1 (Forkhead-related activator 1) (FREAC-1) (Forkhead-related protein FKHL5) (Forkhead-related transcription factor 1)	FOXF1 FKHL5 FREAC1	379	SUBCELLULAR LOCATION: Nucleus {ECO:0000305}.	1.64	5.18	5.14
MGI:1921527	Q9D9G3	Cysteine-rich hydrophobic domain-containing protein 2	Chic2	165	SUBCELLULAR LOCATION: Membrane {ECO:0000250}; Peripheral membrane protein {ECO:0000250}. Golgi apparatus {ECO:0000250}. Note=Associated and found in vesicular structures of Golgi complex. {ECO:0000250}.	1.64	5.18	5.07	HGNC:1935	Q9UKJ5	Cysteine-rich hydrophobic domain-containing protein 2 (BrX-like translocated in leukemia)	CHIC2 BTL	165	SUBCELLULAR LOCATION: Cell membrane {ECO:0000269|PubMed:11257495}. Cytoplasmic vesicle {ECO:0000269|PubMed:11257495}. Note=Also present at a Golgi-like vesicular compartment and at scattered vesicles.	1.64	5.18	5.07
MGI:1916852	Q80UF9	Proton channel OTOP3 (Otopetrin-3)	Otop3	577	SUBCELLULAR LOCATION: Cell membrane {ECO:0000269|PubMed:37023615}; Multi-pass membrane protein {ECO:0000250|UniProtKB:A9JTM7}.	1.64	5.21	5.29	HGNC:19658	Q7RTS5	Proton channel OTOP3 (Otopetrin-3)	OTOP3	596	SUBCELLULAR LOCATION: Cell membrane {ECO:0000250|UniProtKB:Q80UF9}; Multi-pass membrane protein {ECO:0000250|UniProtKB:A9JTM7}.	1.64	3.87	4.08
MGI:2388363	Q80VM9	Proton channel OTOP1 (Otopetrin-1)	Otop1	600	SUBCELLULAR LOCATION: Cell membrane {ECO:0000269|PubMed:29371428}; Multi-pass membrane protein {ECO:0000250|UniProtKB:Q7ZWK8}. Cell projection, microvillus {ECO:0000269|PubMed:20554841}. Note=Found in the gelatinous membrane overlying the inner ear macular epithelium (PubMed:12651873, PubMed:21236346). Also detected in the apical microvilli in inner ear supporting cells (PubMed:20554841). {ECO:00…	1.66	5.23	5	HGNC:19656	Q7RTM1	Proton channel OTOP1 (Otopetrin-1) (hOtop1)	OTOP1	612	SUBCELLULAR LOCATION: Cell membrane {ECO:0000269|PubMed:36266567}; Multi-pass membrane protein {ECO:0000250|UniProtKB:Q7ZWK8}. Cell projection, microvillus {ECO:0000250|UniProtKB:Q80VM9}. Note=Found in the gelatinous membrane overlying the inner ear macular epithelium. Also detected in the apical microvilli in inner ear supporting cells. {ECO:0000250|UniProtKB:Q80VM9}.	1.64	5.18	3.41
MGI:96955	P10852	Amino acid transporter heavy chain SLC3A2 (4F2 cell-surface antigen heavy chain) (4F2hc) (Solute carrier family 3 member 2) (CD antigen CD98)	Slc3a2 Mdu1	526	SUBCELLULAR LOCATION: Apical cell membrane {ECO:0000250|UniProtKB:P08195}. Cell membrane {ECO:0000269|PubMed:9915839}; Single-pass type II membrane protein {ECO:0000250|UniProtKB:P08195}. Cell junction {ECO:0000269|PubMed:9915839}. Lysosome membrane {ECO:0000250|UniProtKB:P08195}. Melanosome {ECO:0000250|UniProtKB:P08195}. Basolateral cell membrane {ECO:0000269|PubMed:10574970}. Note=Localized at…	1.58	5.25	5.21	HGNC:11026	P08195	Amino acid transporter heavy chain SLC3A2 (4F2 cell-surface antigen heavy chain) (4F2hc) (4F2 heavy chain antigen) (Lymphocyte activation antigen 4F2 large subunit) (Solute carrier family 3 member 2) (CD antigen CD98)	SLC3A2 MDU1	630	SUBCELLULAR LOCATION: Apical cell membrane {ECO:0000269|PubMed:11742812}. Cell membrane {ECO:0000269|PubMed:11311135, ECO:0000269|PubMed:11389679, ECO:0000269|PubMed:11557028, ECO:0000269|PubMed:11564694, ECO:0000269|PubMed:12225859, ECO:0000269|PubMed:15769744, ECO:0000269|PubMed:16496379, ECO:0000269|PubMed:25998567, ECO:0000269|PubMed:3476959, ECO:0000269|PubMed:3480538, ECO:0000269|PubMed:360…	1.64	5.12	2.75
MGI:2141505	Q8CFF0	Protein mono-ADP-ribosyltransferase PARP11 (EC 2.4.2.-) (ADP-ribosyltransferase diphtheria toxin-like 11) (ARTD11) (Poly [ADP-ribose] polymerase 11) (PARP-11)	Parp11	331	SUBCELLULAR LOCATION: Nucleus, nuclear pore complex {ECO:0000250|UniProtKB:Q9NR21}. Note=Colocalizes with NUP153 at nuclear pores. {ECO:0000250|UniProtKB:Q9NR21}.	1.64	5.25	3.03	HGNC:1186	Q9NR21	Protein mono-ADP-ribosyltransferase PARP11 (EC 2.4.2.-) (ADP-ribosyltransferase diphtheria toxin-like 11) (ARTD11) (Poly [ADP-ribose] polymerase 11) (PARP-11)	PARP11 C12orf6	338	SUBCELLULAR LOCATION: Nucleus, nuclear pore complex {ECO:0000269|PubMed:25673562}. Note=Colocalizes with NUP153 at nuclear pores. {ECO:0000269|PubMed:25673562}.	1.64	5	2.8
MGI:1891236	Q9WU12	SNRPN upstream reading frame protein	Snurf	71	SUBCELLULAR LOCATION: Nucleus {ECO:0000269|PubMed:10318933}.	1.64	5.28	3.39	HGNC:11171	Q9Y675	SNRPN upstream reading frame protein	SNURF	71	SUBCELLULAR LOCATION: Nucleus {ECO:0000269|PubMed:10318933}.	1.64	5.27	3.76
MGI:88030	P97429	Annexin A4 (Annexin IV) (Annexin-4)	Anxa4 Anx4	319	SUBCELLULAR LOCATION: Zymogen granule membrane {ECO:0000250|UniProtKB:P50994}; Peripheral membrane protein {ECO:0000250|UniProtKB:P50994}.	1.64	5.38	4.31	HGNC:542	P09525	Annexin A4 (35-beta calcimedin) (Annexin IV) (Annexin-4) (Carbohydrate-binding protein p33/p41) (Chromobindin-4) (Endonexin I) (Lipocortin IV) (P32.5) (PP4-X) (Placental anticoagulant protein II) (PAP-II) (Protein II)	ANXA4 ANX4	319	SUBCELLULAR LOCATION: Zymogen granule membrane {ECO:0000250|UniProtKB:P50994}; Peripheral membrane protein {ECO:0000250|UniProtKB:P50994}.	1.64	5.24	5.34
MGI:1861899	Q9JHJ5	5-hydroxytryptamine receptor 3B (5-HT3-B) (5-HT3B) (Serotonin receptor 3B)	Htr3b	437	SUBCELLULAR LOCATION: Postsynaptic cell membrane {ECO:0000250|UniProtKB:O95264}; Multi-pass membrane protein {ECO:0000255}. Cell membrane {ECO:0000250|UniProtKB:O95264}; Multi-pass membrane protein {ECO:0000255}. Note=Presumably retained within the endoplasmic reticulum unless complexed with HTR3A. {ECO:0000250|UniProtKB:O95264}.	1.73	2.27	2.53	HGNC:5298	O95264	5-hydroxytryptamine receptor 3B (5-HT3-B) (5-HT3B) (Serotonin receptor 3B)	HTR3B	441	SUBCELLULAR LOCATION: Postsynaptic cell membrane {ECO:0000305|PubMed:9950429}; Multi-pass membrane protein {ECO:0000269|PubMed:21138434}. Cell membrane {ECO:0000269|PubMed:21138434}; Multi-pass membrane protein {ECO:0000269|PubMed:21138434}. Note=Presumably retained within the endoplasmic reticulum unless complexed with HTR3A. {ECO:0000269|PubMed:21138434}.	1.65	3.09	2.84
MGI:88318	P10810	Monocyte differentiation antigen CD14 (Myeloid cell-specific leucine-rich glycoprotein) (CD antigen CD14)	Cd14	366	SUBCELLULAR LOCATION: Cell membrane {ECO:0000269|PubMed:21821728, ECO:0000269|PubMed:8612135}; Lipid-anchor, GPI-anchor {ECO:0000250|UniProtKB:P08571}. Secreted {ECO:0000250|UniProtKB:P08571}. Membrane raft {ECO:0000250|UniProtKB:P08571}. Golgi apparatus {ECO:0000250|UniProtKB:P08571}. Note=Soluble, secreted forms seem to exist. They may arise by cleavage of the GPI anchor. {ECO:0000250|UniProtKB…	1.79	2.31	2.19	HGNC:1628	P08571	Monocyte differentiation antigen CD14 (My23 antigen) (Myeloid cell-specific leucine-rich glycoprotein) (CD antigen CD14) [Cleaved into: Monocyte differentiation antigen CD14, urinary form; Monocyte differentiation antigen CD14, membrane-bound form]	CD14	375	SUBCELLULAR LOCATION: Cell membrane {ECO:0000269|PubMed:1698311, ECO:0000269|PubMed:2462937, ECO:0000269|PubMed:3385210}; Lipid-anchor, GPI-anchor {ECO:0000269|PubMed:1698311, ECO:0000269|PubMed:2462937, ECO:0000269|PubMed:3385210}. Secreted {ECO:0000269|PubMed:25497142, ECO:0000269|PubMed:2779588}. Membrane raft {ECO:0000269|PubMed:16880211}. Golgi apparatus {ECO:0000269|PubMed:16880211}. Note=S…	1.65	2.64	2.32
MGI:2675077	Q80ZU7	BPI fold-containing family B member 3 (Ligand-binding protein RYA3) (Long palate, lung and nasal epithelium carcinoma-associated protein 3)	Bpifb3 Lplunc3 Rya3	473	SUBCELLULAR LOCATION: Secreted {ECO:0000250}.	1.84	2.45	2.44	HGNC:16178	P59826	BPI fold-containing family B member 3 (Ligand-binding protein RYA3) (Long palate, lung and nasal epithelium carcinoma-associated protein 3)	BPIFB3 C20orf185 LPLUNC3	472	SUBCELLULAR LOCATION: Secreted {ECO:0000250}. Cytoplasm {ECO:0000269|PubMed:12837268}. Note=According to PubMed:12837268, it is cytoplasmic.	1.65	2.43	2.38
MGI:95568	P35846	Folate receptor alpha (FR-alpha) (Folate receptor 1) (Folate-binding protein 1)	Folr1 Fbp1 Folbp1	255	SUBCELLULAR LOCATION: Cell membrane {ECO:0000250|UniProtKB:P15328}; Lipid-anchor, GPI-anchor {ECO:0000250|UniProtKB:P15328}. Apical cell membrane {ECO:0000250|UniProtKB:P15328}; Lipid-anchor, GPI-anchor {ECO:0000250|UniProtKB:P15328}. Basolateral cell membrane {ECO:0000250|UniProtKB:P15328}; Lipid-anchor, GPI-like-anchor {ECO:0000250|UniProtKB:P15328}. Secreted {ECO:0000250|UniProtKB:P15328}. Cyt…	1.55	2.52	2.71	HGNC:3791	P15328	Folate receptor alpha (FR-alpha) (Adult folate-binding protein) (FBP) (Folate receptor 1) (Folate receptor, adult) (KB cells FBP) (Ovarian tumor-associated antigen MOv18)	FOLR1 FOLR	257	SUBCELLULAR LOCATION: Cell membrane {ECO:0000269|PubMed:2527252, ECO:0000269|PubMed:8033114, ECO:0000269|PubMed:8567728}; Lipid-anchor, GPI-anchor {ECO:0000269|PubMed:17566972, ECO:0000269|PubMed:7578066}. Apical cell membrane {ECO:0000269|PubMed:10787414}; Lipid-anchor, GPI-anchor {ECO:0000269|PubMed:17566972, ECO:0000269|PubMed:7578066}. Basolateral cell membrane {ECO:0000269|PubMed:10787414}; …	1.65	2.89	2.89
MGI:107444	O08543	Ephrin-A5 (AL-1) (EPH-related receptor tyrosine kinase ligand 7) (LERK-7)	Efna5 Epl7 Eplg7 Lerk7	228	SUBCELLULAR LOCATION: Cell membrane {ECO:0000250}; Lipid-anchor, GPI-anchor {ECO:0000250}. Membrane, caveola {ECO:0000250}; Lipid-anchor, GPI-anchor {ECO:0000250}. Note=Compartmentalized in discrete caveolae-like membrane microdomains. {ECO:0000250}.	1.65	2.58	2.67	HGNC:3225	P52803	Ephrin-A5 (AL-1) (EPH-related receptor tyrosine kinase ligand 7) (LERK-7)	EFNA5 EPLG7 LERK7	228	SUBCELLULAR LOCATION: Cell membrane {ECO:0000269|PubMed:11870224}; Lipid-anchor, GPI-anchor {ECO:0000269|PubMed:11870224}. Membrane, caveola {ECO:0000269|PubMed:11870224}; Lipid-anchor, GPI-anchor {ECO:0000269|PubMed:11870224}. Note=Compartmentalized in discrete caveolae-like membrane microdomains.	1.65	2.56	2.66
MGI:97769	P04925	Major prion protein (PrP) (PrP27-30) (PrP33-35C) (CD antigen CD230)	Prnp Prn-p Prp	254	SUBCELLULAR LOCATION: Cell membrane {ECO:0000269|PubMed:11571277, ECO:0000269|PubMed:9837873}; Lipid-anchor, GPI-anchor. Golgi apparatus {ECO:0000269|PubMed:11756421}. Note=Targeted to lipid rafts via association with the heparan sulfate chains of GPC1. Colocates, in the presence of Cu(2+), to. vesicles in para- and perinuclear regions, where both proteins undergo internalization. Heparin displac…	1.47	2.67	2.79	HGNC:9449	P04156	Major prion protein (PrP) (ASCR) (PrP27-30) (PrP33-35C) (CD antigen CD230)	PRNP ALTPRP PRIP PRP	253	SUBCELLULAR LOCATION: Cell membrane; Lipid-anchor, GPI-anchor {ECO:0000269|PubMed:19936054}. Golgi apparatus {ECO:0000250|UniProtKB:P04925}. Note=Targeted to lipid rafts via association with the heparan sulfate chains of GPC1. Colocates, in the presence of Cu(2+), to vesicles in para- and perinuclear regions, where both proteins undergo internalization. Heparin displaces PRNP from lipid rafts and…	1.65	2.83	2.81
MGI:1917150	Q8BJ51	UNC93-like protein MFSD11 (Major facilitator superfamily domain-containing protein 11) (Protein ET)	Mfsd11 Et	449	SUBCELLULAR LOCATION: Membrane {ECO:0000305}; Multi-pass membrane protein {ECO:0000305}.	1.71	2.68	3.07	HGNC:25458	O43934	UNC93-like protein MFSD11 (Major facilitator superfamily domain-containing protein 11) (Protein ET)	MFSD11 ET	449	SUBCELLULAR LOCATION: Membrane {ECO:0000305}; Multi-pass membrane protein {ECO:0000305}.	1.65	2.66	3.13
MGI:1933945	Q9EQT6	Synaptotagmin-13 (Synaptotagmin XIII) (SytXIII)	Syt13 Kiaa1427	426	SUBCELLULAR LOCATION: Cytoplasmic vesicle membrane {ECO:0000269|PubMed:11171101}; Single-pass membrane protein {ECO:0000269|PubMed:11171101}.	1.65	2.7	2.6	HGNC:14962	Q7L8C5	Synaptotagmin-13 (Synaptotagmin XIII) (SytXIII)	SYT13 KIAA1427	426	SUBCELLULAR LOCATION: Membrane {ECO:0000250}; Single-pass membrane protein {ECO:0000250}.	1.65	2.7	2.6
MGI:96539	P43431	Interleukin-12 subunit alpha (IL-12A) (Cytotoxic lymphocyte maturation factor 35 kDa subunit) (CLMF p35) (IL-12 subunit p35)	Il12a	215	SUBCELLULAR LOCATION: Secreted {ECO:0000269|PubMed:1350290, ECO:0000269|PubMed:34374750}.	1.63	2.73	2.88	HGNC:5969	P29459	Interleukin-12 subunit alpha (IL-12A) (Cytotoxic lymphocyte maturation factor 35 kDa subunit) (CLMF p35) (IL-12 subunit p35) (NK cell stimulatory factor chain 1) (NKSF1)	IL12A NKSF1	219	SUBCELLULAR LOCATION: Secreted {ECO:0000269|PubMed:1674604, ECO:0000269|PubMed:9342359}.	1.65	2.68	2.71
MGI:88330	Q61470	Leukocyte antigen CD37 (CD antigen CD37)	Cd37	281	SUBCELLULAR LOCATION: Cell membrane {ECO:0000250|UniProtKB:P11049}; Multi-pass membrane protein {ECO:0000250|UniProtKB:P11049}.	1.67	2.76	2.93	HGNC:1666	P11049	Leukocyte antigen CD37 (Tetraspanin-26) (Tspan-26) (CD antigen CD37)	CD37 TSPAN26	281	SUBCELLULAR LOCATION: Cell membrane {ECO:0000269|PubMed:17182550, ECO:0000269|PubMed:22624718, ECO:0000269|PubMed:26784544}; Multi-pass membrane protein.	1.65	2.76	2.93
MGI:3603820	Q8BZ64	Tectonic-1	Tctn1 Tect1	593	SUBCELLULAR LOCATION: Cytoplasm, cytoskeleton, cilium basal body. Secreted. Note=Localizes at the transition zone, a region between the basal body and the ciliary axoneme. Despite the presence of a signal sequence, the full-length protein might not be secreted (PubMed:16357211). {ECO:0000269|PubMed:16357211}.	1.72	2.8	3.09	HGNC:26113	Q2MV58	Tectonic-1	TCTN1 TECT1 UNQ9369/PRO34160	587	SUBCELLULAR LOCATION: Cytoplasm, cytoskeleton, cilium basal body {ECO:0000250}. Secreted {ECO:0000305}. Note=Despite the presence of a signal sequence, the full-length protein might not be secreted. Localizes at the transition zone, a region between the basal body and the ciliary axoneme. {ECO:0000250}.	1.65	3.03	2.96
MGI:1928097	Q9DCK3	Tetraspanin-4 (Tspan-4) (Transmembrane 4 superfamily member 7)	Tspan4 Tm4sf7	238	SUBCELLULAR LOCATION: Membrane; Multi-pass membrane protein.	1.65	2.89	3.01	HGNC:11859	O14817	Tetraspanin-4 (Tspan-4) (Novel antigen 2) (NAG-2) (Transmembrane 4 superfamily member 7)	TSPAN4 NAG2 TM4SF7	238	SUBCELLULAR LOCATION: Cell membrane {ECO:0000269|PubMed:25342562, ECO:0000269|PubMed:34439793}; Multi-pass membrane protein.	1.65	3.15	3.07
MGI:2137302	Q8BGY6	Lactosylceramide 1,3-N-acetyl-beta-D-glucosaminyltransferase (EC 2.4.1.206) (Lactotriaosylceramide synthase) (Lc(3)Cer synthase) (Lc3 synthase) (UDP-GlcNAc:beta-Gal beta-1,3-N-acetylglucosaminyltransferase 5) (BGnT-5) (Beta-1,3-Gn-T5) (Beta-1,3-N-acetylglucosaminyltransferase 5) (Beta3Gn-T5)	B3gnt5	376	SUBCELLULAR LOCATION: Golgi apparatus membrane {ECO:0000250}; Single-pass type II membrane protein {ECO:0000250}.	1.62	2.99	3.16	HGNC:15684	Q9BYG0	Lactosylceramide 1,3-N-acetyl-beta-D-glucosaminyltransferase (EC 2.4.1.206) (Lactotriaosylceramide synthase) (Lc(3)Cer synthase) (Lc3 synthase) (UDP-GlcNAc:beta-Gal beta-1,3-N-acetylglucosaminyltransferase 5) (BGnT-5) (Beta-1,3-Gn-T5) (Beta-1,3-N-acetylglucosaminyltransferase 5) (Beta3Gn-T5)	B3GNT5	378	SUBCELLULAR LOCATION: Golgi apparatus membrane {ECO:0000250}; Single-pass type II membrane protein {ECO:0000250}.	1.65	3.02	2.76
MGI:1096360	O35566	CD151 antigen (GP27) (Membrane glycoprotein SFA-1) (Platelet-endothelial tetraspan antigen 3) (PETA-3) (CD antigen CD151)	Cd151 Peta3	253	SUBCELLULAR LOCATION: Cell membrane {ECO:0000250|UniProtKB:P48509}; Multi-pass membrane protein {ECO:0000250|UniProtKB:P48509}. Note=Relocalizes to the immune synapse in T-cells upon activation. {ECO:0000250|UniProtKB:P48509}.	1.65	2.99	2.64	HGNC:1630	P48509	CD151 antigen (GP27) (Membrane glycoprotein SFA-1) (Platelet-endothelial tetraspan antigen 3) (PETA-3) (Tetraspanin-24) (Tspan-24) (CD antigen CD151)	CD151 TSPAN24	253	SUBCELLULAR LOCATION: Cell membrane {ECO:0000269|PubMed:22843693, ECO:0000269|PubMed:24723389}; Multi-pass membrane protein. Note=Relocalizes to the immune synapse in T-cells upon activation. {ECO:0000269|PubMed:24723389}.	1.65	3.05	2.6
MGI:1917056	Q8BWY7	Zinc transporter ZIP11 (Solute carrier family 39 member 11) (Zrt- and Irt-like protein 11) (ZIP-11)	Slc39a11 Zip11	342	SUBCELLULAR LOCATION: Cell membrane {ECO:0000269|PubMed:24089422}; Multi-pass membrane protein {ECO:0000255}. Nucleus {ECO:0000269|PubMed:24089422}. Cytoplasm {ECO:0000269|PubMed:24089422}. Golgi apparatus {ECO:0000269|PubMed:21702047}.	1.65	3.01	2.62	HGNC:14463	Q8N1S5	Zinc transporter ZIP11 (Solute carrier family 39 member 11) (Zrt- and Irt-like protein 11) (ZIP-11)	SLC39A11 C17orf26 ZIP11	342	SUBCELLULAR LOCATION: Cell membrane {ECO:0000250|UniProtKB:Q8BWY7}; Multi-pass membrane protein {ECO:0000250|UniProtKB:Q8BWY7}. Nucleus {ECO:0000250|UniProtKB:Q8BWY7}. Cytoplasm {ECO:0000250|UniProtKB:Q8BWY7}. Golgi apparatus {ECO:0000250|UniProtKB:Q8BWY7}.	1.65	2.99	2.76
MGI:107511	Q60935	GPI-linked NAD(P)(+)--arginine ADP-ribosyltransferase 1 (EC 2.4.2.31) (ADP-ribosyltransferase C2 and C3 toxin-like 1) (ARTC1) (Mono(ADP-ribosyl)transferase 1) (YAC-1) (CD antigen CD296)	Art1 Art2	325	SUBCELLULAR LOCATION: Sarcoplasmic reticulum membrane; Lipid-anchor, GPI-anchor.	1.63	3.05	2.64	HGNC:723	P52961	GPI-linked NAD(P)(+)--arginine ADP-ribosyltransferase 1 (EC 2.4.2.31) (ADP-ribosyltransferase C2 and C3 toxin-like 1) (ARTC1) (Mono(ADP-ribosyl)transferase 1) (CD antigen CD296)	ART1	327	SUBCELLULAR LOCATION: Sarcoplasmic reticulum membrane; Lipid-anchor, GPI-anchor.	1.65	2.79	2.89
MGI:1261760	Q8BLK3	Limbic system-associated membrane protein (LSAMP)	Lsamp	341	SUBCELLULAR LOCATION: Cell membrane {ECO:0000250}; Lipid-anchor, GPI-anchor {ECO:0000250}.	2.29	3.14	3.22	HGNC:6705	Q13449	Limbic system-associated membrane protein (LSAMP) (IgLON family member 3)	LSAMP IGLON3 LAMP	338	SUBCELLULAR LOCATION: Cell membrane; Lipid-anchor, GPI-anchor.	1.65	3.24	3.12
MGI:96548	P04351	Interleukin-2 (IL-2) (T-cell growth factor) (TCGF)	Il2 Il-2	169	SUBCELLULAR LOCATION: Secreted.	1.65	3.22	2.41	HGNC:6001	P60568	Interleukin-2 (IL-2) (T-cell growth factor) (TCGF) (Aldesleukin)	IL2	153	SUBCELLULAR LOCATION: Secreted.	1.65	2.58	2.19
MGI:1333802	Q673U1	Heparan sulfate glucosamine 3-O-sulfotransferase 2 (EC 2.8.2.29) (Heparan sulfate D-glucosaminyl 3-O-sulfotransferase 2) (Heparan sulfate 3-O-sulfotransferase 2)	Hs3st2 3ost2	367	SUBCELLULAR LOCATION: Golgi apparatus membrane {ECO:0000305}; Single-pass type II membrane protein {ECO:0000305}.	1.65	3.49	3.83	HGNC:5195	Q9Y278	Heparan sulfate glucosamine 3-O-sulfotransferase 2 (EC 2.8.2.29) (Heparan sulfate D-glucosaminyl 3-O-sulfotransferase 2) (3-OST-2) (Heparan sulfate 3-O-sulfotransferase 2) (h3-OST-2)	HS3ST2 3OST2 UNQ2442/PRO5004	367	SUBCELLULAR LOCATION: Golgi apparatus membrane {ECO:0000305}; Single-pass type II membrane protein {ECO:0000305}.	1.65	3.49	3.83
MGI:1354696	Q9QZN3	F-box only protein 8	Fbxo8 Fbx8	319		1.65	3.82	3.68	HGNC:13587	Q9NRD0	F-box only protein 8 (F-box/SEC7 protein FBS)	FBXO8 FBS FBX8 DC10 UNQ1877/PRO4320	319		1.65	4.03	3.79
MGI:2443787	Q8BG47	E3 ubiquitin-protein ligase RNF152 (EC 2.3.2.27) (RING finger protein 152) (RING-type E3 ubiquitin transferase RNF152)	Rnf152	203	SUBCELLULAR LOCATION: Lysosome membrane {ECO:0000250|UniProtKB:Q8N8N0}; Single-pass membrane protein {ECO:0000250|UniProtKB:Q8N8N0}.	1.65	4.1	3.53	HGNC:26811	Q8N8N0	E3 ubiquitin-protein ligase RNF152 (EC 2.3.2.27) (RING finger protein 152) (RING-type E3 ubiquitin transferase RNF152)	RNF152	203	SUBCELLULAR LOCATION: Lysosome membrane {ECO:0000269|PubMed:25936802, ECO:0000305|PubMed:21203937}; Single-pass membrane protein {ECO:0000269|PubMed:25936802, ECO:0000305|PubMed:21203937}.	1.65	4.1	3.53
MGI:109368	P70224	GTPase IMAP family member 1 (Immune-associated protein 38) (IAP38) (Immunity-associated protein 1)	Gimap1 Ian2 Imap1 Imap38	277	SUBCELLULAR LOCATION: Endoplasmic reticulum membrane {ECO:0000269|PubMed:11814688, ECO:0000269|PubMed:21487483}; Single-pass type IV membrane protein {ECO:0000305}. Golgi apparatus membrane {ECO:0000269|PubMed:21487483}; Single-pass type IV membrane protein {ECO:0000305}.	1.6	4.19	3.65	HGNC:23237	Q8WWP7	GTPase IMAP family member 1 (Immunity-associated protein 1) (hIMAP1)	GIMAP1 IMAP1	306	SUBCELLULAR LOCATION: Endoplasmic reticulum membrane {ECO:0000250|UniProtKB:P70224}; Single-pass type IV membrane protein {ECO:0000305}. Golgi apparatus membrane {ECO:0000250|UniProtKB:P70224}; Single-pass type IV membrane protein {ECO:0000305}.	1.65	4.47	4.57
MGI:1914317	P60603	Reactive oxygen species modulator 1 (ROS modulator 1) (Protein MGR2 homolog)	Romo1	79	SUBCELLULAR LOCATION: Mitochondrion inner membrane {ECO:0000250}; Single-pass membrane protein {ECO:0000250}.	1.65	4.21	3.95	HGNC:16185	P60602	Reactive oxygen species modulator 1 (ROS modulator 1) (Epididymis tissue protein Li 175) (Glyrichin) (Mitochondrial targeting GxxxG motif protein) (MTGM) (Protein MGR2 homolog)	ROMO1 C20orf52	79	SUBCELLULAR LOCATION: Mitochondrion inner membrane {ECO:0000269|PubMed:16842742, ECO:0000269|PubMed:19535734}; Single-pass membrane protein {ECO:0000269|PubMed:16842742, ECO:0000269|PubMed:19535734}.	1.65	4.21	3.95
MGI:1919964	Q9CWU9	Nucleoporin Nup37 (Nup107-160 subcomplex subunit Nup37)	Nup37	326	SUBCELLULAR LOCATION: Chromosome, centromere, kinetochore {ECO:0000250}. Nucleus, nuclear pore complex {ECO:0000250}.	1.65	4.24	1.94	HGNC:29929	Q8NFH4	Nucleoporin Nup37 (p37) (Nup107-160 subcomplex subunit Nup37)	NUP37	326	SUBCELLULAR LOCATION: Chromosome, centromere, kinetochore. Nucleus, nuclear pore complex.	1.65	4.28	1.86
MGI:108091	Q61140	Breast cancer anti-estrogen resistance protein 1 (CRK-associated substrate) (p130cas)	Bcar1 Cas Crkas	874	SUBCELLULAR LOCATION: Cell junction, focal adhesion {ECO:0000269|PubMed:22801373}. Cytoplasm {ECO:0000269|PubMed:22801373}. Cell projection, axon {ECO:0000269|PubMed:20881139}. Note=Unphosphorylated form localizes in the cytoplasm (PubMed:22801373). Localizes to focal adhesion sites following integrin engagement (PubMed:22801373). {ECO:0000269|PubMed:22801373}.	1.72	4.24	3.56	HGNC:971	P56945	Breast cancer anti-estrogen resistance protein 1 (CRK-associated substrate) (Cas scaffolding protein family member 1) (p130cas)	BCAR1 CAS CASS1 CRKAS	870	SUBCELLULAR LOCATION: Cell junction, focal adhesion {ECO:0000269|PubMed:12832404}. Cytoplasm {ECO:0000269|PubMed:12832404}. Cell projection, axon {ECO:0000250|UniProtKB:Q61140}. Note=Unphosphorylated form localizes in the cytoplasm (By similarity). Localizes to focal adhesion sites following integrin engagement (By similarity). {ECO:0000250|UniProtKB:Q61140}.	1.65	4.69	2.22
MGI:2443003	Q8BFV2	PCI domain-containing protein 2 (CSN12-like protein)	Pcid2	399	SUBCELLULAR LOCATION: Cytoplasm {ECO:0000250|UniProtKB:Q5JVF3}. Nucleus, nuclear pore complex {ECO:0000250|UniProtKB:Q5JVF3}.	1.65	4.3	4.33	HGNC:25653	Q5JVF3	PCI domain-containing protein 2 (CSN12-like protein)	PCID2 HT004	399	SUBCELLULAR LOCATION: Cytoplasm {ECO:0000269|PubMed:23591820}. Nucleus, nuclear pore complex {ECO:0000269|PubMed:23591820}.	1.65	4.32	4.38
MGI:1343184	Q69Z37	Sterile alpha motif domain-containing protein 9-like (SAM domain-containing protein 9-like)	Samd9l Kiaa2005	1561	SUBCELLULAR LOCATION: Early endosome {ECO:0000269|PubMed:24029230}. Mitochondrion {ECO:0000250|UniProtKB:Q8IVG5}.	1.6	4.33	4.57	HGNC:1349	Q8IVG5	Sterile alpha motif domain-containing protein 9-like (SAM domain-containing protein 9-like)	SAMD9L C7orf6 DRIF2 KIAA2005 UEF	1584	SUBCELLULAR LOCATION: Early endosome {ECO:0000250|UniProtKB:Q69Z37}. Mitochondrion {ECO:0000269|PubMed:35310830}.	1.65	4.55	4.6
MGI:1922462	Q8R1Z9	E3 ubiquitin ligase Rnf121 (EC 2.3.2.27) (RING finger protein 121)	Rnf121	327	SUBCELLULAR LOCATION: Endoplasmic reticulum membrane {ECO:0000250|UniProtKB:Q09251}; Multi-pass membrane protein {ECO:0000305}.	1.64	4.45	4.95	HGNC:21070	Q9H920	E3 ubiquitin ligase RNF121 (EC 2.3.2.27) (RING finger protein 121)	RNF121	327	SUBCELLULAR LOCATION: Endoplasmic reticulum membrane {ECO:0000250|UniProtKB:Q09251}; Multi-pass membrane protein {ECO:0000305}.	1.65	4.46	4.98
MGI:1195272	O54693	Ectodysplasin-A (EDA protein homolog) (Tabby protein) [Cleaved into: Ectodysplasin-A, membrane form; Ectodysplasin-A, secreted form]	Eda Ed1 Ta	391	SUBCELLULAR LOCATION: Cell membrane {ECO:0000269|PubMed:10534613}; Single-pass type II membrane protein {ECO:0000269|PubMed:10534613}.; SUBCELLULAR LOCATION: [Ectodysplasin-A, secreted form]: Secreted {ECO:0000250|UniProtKB:Q92838}.	1.65	4.46	4.36	HGNC:3157	Q92838	Ectodysplasin-A (Ectodermal dysplasia protein) (EDA protein) [Cleaved into: Ectodysplasin-A, membrane form; Ectodysplasin-A, secreted form]	EDA ED1 EDA2	391	SUBCELLULAR LOCATION: Cell membrane {ECO:0000250|UniProtKB:O54693}; Single-pass type II membrane protein {ECO:0000250|UniProtKB:O54693}.; SUBCELLULAR LOCATION: [Ectodysplasin-A, secreted form]: Secreted {ECO:0000269|PubMed:11309369, ECO:0000269|PubMed:34582123}.	1.65	4.43	4.21
MGI:1925225	Q9D1X9	Transmembrane protein 50B	Tmem50b	158	SUBCELLULAR LOCATION: Endoplasmic reticulum membrane {ECO:0000269|PubMed:18541381}; Multi-pass membrane protein {ECO:0000255}. Golgi apparatus membrane {ECO:0000269|PubMed:18541381}; Multi-pass membrane protein {ECO:0000255}.	1.7	4.47	4.64	HGNC:1280	P56557	Transmembrane protein 50B (HCV p7-trans-regulated protein 3)	TMEM50B C21orf4 UNQ167/PRO193	158	SUBCELLULAR LOCATION: Endoplasmic reticulum membrane {ECO:0000250|UniProtKB:Q9D1X9}; Multi-pass membrane protein {ECO:0000255}. Golgi apparatus membrane {ECO:0000250|UniProtKB:Q9D1X9}; Multi-pass membrane protein {ECO:0000255}.	1.65	4.46	4.69
MGI:2444480	Q6TDU8	Dynein axonemal intermediate chain 7 (Cancer susceptibility candidate gene 1 protein homolog) (Protein CASC1) (Cilia and flagella associated protein 94) (Lung adenoma susceptibility protein 1)	Dnai7 Casc1 Cfap94 Las1	730	SUBCELLULAR LOCATION: Cell projection, cilium {ECO:0000269|PubMed:30060180}. Cytoplasm {ECO:0000269|PubMed:14583591}. Note=Colocalizes with microtubules in interphase. {ECO:0000269|PubMed:17974961}.	1.49	4.82	5.06	HGNC:29599	Q6TDU7	Dynein axonemal intermediate chain 7 (Cancer susceptibility candidate gene 1 protein) (Protein CASC1) (Cilia and flagella associated protein 94) (Lung adenoma susceptibility 1-like protein) (Protein phosphatase 1 regulatory subunit 54)	DNAI7 CASC1 CFAP94 LAS1 PPP1R54	716	SUBCELLULAR LOCATION: Cell projection, cilium {ECO:0000250|UniProtKB:Q6TDU8}. Cytoplasm {ECO:0000250|UniProtKB:Q6TDU8}. Note=Colocalizes with microtubules in interphase. {ECO:0000250|UniProtKB:Q6TDU8}.	1.65	5.13	4.8
MGI:1924303	Q9D666	SUN domain-containing protein 1 (Protein unc-84 homolog A) (Sad1/unc-84 protein-like 1)	Sun1 Unc84a	913	SUBCELLULAR LOCATION: Nucleus inner membrane {ECO:0000269|PubMed:11593002, ECO:0000269|PubMed:12036294, ECO:0000269|PubMed:16380439, ECO:0000269|PubMed:16648470, ECO:0000269|PubMed:17132086, ECO:0000269|PubMed:17724119, ECO:0000269|PubMed:18845190, ECO:0000269|PubMed:19841137, ECO:0000269|PubMed:19843581, ECO:0000269|PubMed:19874786, ECO:0000269|PubMed:23348741}; Single-pass type II membrane prot…	1.84	4.94	2.13	HGNC:18587	O94901	SUN domain-containing protein 1 (Protein unc-84 homolog A) (Sad1/unc-84 protein-like 1)	SUN1 KIAA0810 UNC84A	785	SUBCELLULAR LOCATION: Nucleus inner membrane {ECO:0000269|PubMed:12958361, ECO:0000269|PubMed:16445915, ECO:0000269|PubMed:17132086, ECO:0000269|PubMed:18845190, ECO:0000269|PubMed:19933576}; Single-pass type II membrane protein {ECO:0000269|PubMed:12958361, ECO:0000269|PubMed:16445915, ECO:0000269|PubMed:17132086, ECO:0000269|PubMed:18845190, ECO:0000269|PubMed:19933576}. Note=At oocyte MI stage…	1.65	4.89	2.27
MGI:1860086	Q9Z2L7	Cytokine receptor-like factor 3 (Cytokine receptor-like molecule 9) (CREME-9) (Cytokine receptor-related factor 4)	Crlf3 Creme9 Cytor4	442	SUBCELLULAR LOCATION: Cytoplasm {ECO:0000250}.	1.68	5.12	2.86	HGNC:17177	Q8IUI8	Cytokine receptor-like factor 3 (Cytokine receptor-like molecule 9) (CREME-9) (Cytokine receptor-related protein 4) (Type I cytokine receptor-like factor p48)	CRLF3 CREME9 CRLM9 CYTOR4 P48	442	SUBCELLULAR LOCATION: Cytoplasm {ECO:0000269|PubMed:19427400}. Note=The EGFP- and MYC-tagged protein has been shown to be cytoplasmic. {ECO:0000269|PubMed:19427400}.	1.65	4.73	2.63
MGI:2446110	Q3U0D9	E3 ubiquitin-protein ligase HACE1 (EC 2.3.2.26) (HECT domain and ankyrin repeat-containing E3 ubiquitin-protein ligase 1) (HECT-type E3 ubiquitin transferase HACE1)	Hace1 Kiaa1320	909	SUBCELLULAR LOCATION: Golgi apparatus, Golgi stack membrane {ECO:0000250|UniProtKB:Q8IYU2}. Cytoplasm {ECO:0000250|UniProtKB:Q8IYU2}. Endoplasmic reticulum {ECO:0000250|UniProtKB:Q8IYU2}. Note=A significant portion localizes to the endoplasmic reticulum. Targeted to Golgi membrane via its interaction with Rab proteins. {ECO:0000250|UniProtKB:Q8IYU2}.	1.65	5.22	3.57	HGNC:21033	Q8IYU2	E3 ubiquitin-protein ligase HACE1 (EC 2.3.2.26) (HECT domain and ankyrin repeat-containing E3 ubiquitin-protein ligase 1) (HECT-type E3 ubiquitin transferase HACE1)	HACE1 KIAA1320	909	SUBCELLULAR LOCATION: Golgi apparatus, Golgi stack membrane {ECO:0000269|PubMed:21988917}. Cytoplasm {ECO:0000269|PubMed:21988917}. Endoplasmic reticulum {ECO:0000269|PubMed:21988917}. Note=A significant portion localizes to the endoplasmic reticulum. Targeted to Golgi membrane via its interaction with Rab proteins. {ECO:0000269|PubMed:21988917}.	1.65	5.22	3.57
MGI:97352	P97436	Homeobox protein Nkx-3.1 (Homeobox protein NK-3 homolog A)	Nkx3-1 Nkx-3.1 Nkx3a	237	SUBCELLULAR LOCATION: Nucleus {ECO:0000255|PROSITE-ProRule:PRU00108}.	1.87	5.22	2.47	HGNC:7838	Q99801	Homeobox protein Nkx-3.1 (Homeobox protein NK-3 homolog A)	NKX3-1 NKX3.1 NKX3A	234	SUBCELLULAR LOCATION: Nucleus {ECO:0000255|PROSITE-ProRule:PRU00108, ECO:0000269|PubMed:11137288}.	1.65	5.39	3.08
MGI:1914367	P56387	Dynein light chain Tctex-type 3 (Protein 91/23) (T-complex-associated testis-expressed 1-like)	Dynlt3 Tcte1l	116	SUBCELLULAR LOCATION: Nucleus {ECO:0000250}. Cytoplasm, cytoskeleton {ECO:0000250}. Chromosome, centromere, kinetochore {ECO:0000250}.	1.63	5.31	3.83	HGNC:11694	P51808	Dynein light chain Tctex-type 3 (Protein 91/23) (T-complex-associated testis-expressed 1-like)	DYNLT3 TCTE1L TCTE1XL	116	SUBCELLULAR LOCATION: Nucleus. Cytoplasm, cytoskeleton. Chromosome, centromere, kinetochore. Note=Colocalizes with BUB3 at kinetochores specifically during prometaphase.	1.65	5.55	4.16
MGI:2676278	Q6PZE0	Mucin-19 (MUC-19) (Gel-forming secreted mucin-19) (Sublingual apomucin)	Muc19	7524	SUBCELLULAR LOCATION: Secreted {ECO:0000305}.	2.76	2.16	2.28	HGNC:14362	Q7Z5P9	Mucin-19 (MUC-19)	MUC19	8384	SUBCELLULAR LOCATION: Secreted {ECO:0000305}.	1.66	2.33	2.36
MGI:1915703	Q9D1N2	Glycosylphosphatidylinositol-anchored high density lipoprotein-binding protein 1 (GPI-HBP1) (GPI-anchored HDL-binding protein 1) (High density lipoprotein-binding protein 1)	Gpihbp1 Hbp1	228	SUBCELLULAR LOCATION: Apical cell membrane {ECO:0000269|PubMed:20620994}; Lipid-anchor, GPI-anchor {ECO:0000269|PubMed:17403372, ECO:0000269|PubMed:20620994, ECO:0000269|PubMed:25387803}. Basolateral cell membrane {ECO:0000269|PubMed:20620994}; Lipid-anchor, GPI-anchor {ECO:0000269|PubMed:17403372, ECO:0000269|PubMed:20620994, ECO:0000269|PubMed:25387803}. Cell membrane {ECO:0000269|PubMed:174033…	1.81	2.3	1.93	HGNC:24945	Q8IV16	Glycosylphosphatidylinositol-anchored high density lipoprotein-binding protein 1 (GPI-HBP1) (GPI-anchored HDL-binding protein 1) (High density lipoprotein-binding protein 1)	GPIHBP1 HBP1	184	SUBCELLULAR LOCATION: Apical cell membrane {ECO:0000250|UniProtKB:Q9D1N2}; Lipid-anchor, GPI-anchor {ECO:0000250|UniProtKB:Q9D1N2}. Basolateral cell membrane {ECO:0000250|UniProtKB:Q9D1N2}; Lipid-anchor, GPI-anchor {ECO:0000250|UniProtKB:Q9D1N2}. Cell membrane {ECO:0000269|PubMed:19304573}; Lipid-anchor, GPI-anchor {ECO:0000250|UniProtKB:Q9D1N2}.	1.66	2.4	2.13
MGI:87983	P09242	Alkaline phosphatase, tissue-nonspecific isozyme (AP-TNAP) (TNAP) (TNSALP) (EC 3.1.3.1) (Alkaline phosphatase 2) (Alkaline phosphatase liver/bone/kidney isozyme) (Phosphoamidase) (Phosphocreatine phosphatase) (EC 3.9.1.1)	Alpl Akp-2 Akp2	524	SUBCELLULAR LOCATION: Cell membrane {ECO:0000250|UniProtKB:P05186}; Lipid-anchor, GPI-anchor {ECO:0000250|UniProtKB:P05186}. Extracellular vesicle membrane {ECO:0000269|PubMed:19874193, ECO:0000269|PubMed:23942722}; Lipid-anchor, GPI-anchor {ECO:0000269|PubMed:33981039}. Mitochondrion membrane {ECO:0000269|PubMed:33981039}; Lipid-anchor, GPI-anchor {ECO:0000269|PubMed:33981039}. Mitochondrion int…	1.82	2.39	2.38	HGNC:438	P05186	Alkaline phosphatase, tissue-nonspecific isozyme (AP-TNAP) (TNS-ALP) (TNSALP) (EC 3.1.3.1) (Alkaline phosphatase liver/bone/kidney isozyme) (Phosphoamidase) (Phosphocreatine phosphatase) (EC 3.9.1.1)	ALPL	524	SUBCELLULAR LOCATION: Cell membrane {ECO:0000269|PubMed:2220817, ECO:0000269|PubMed:23688511, ECO:0000269|PubMed:25982064, ECO:0000269|PubMed:33821301}; Lipid-anchor, GPI-anchor {ECO:0000269|PubMed:23688511, ECO:0000269|PubMed:25982064}. Extracellular vesicle membrane {ECO:0000250|UniProtKB:P09242}; Lipid-anchor, GPI-anchor {ECO:0000250|UniProtKB:P09242}. Mitochondrion membrane {ECO:0000250|UniPr…	1.66	2.36	2.37
MGI:1916282	Q9D925	Lysozyme-like protein 4 (Lysozyme-4)	Lyzl4 Lyc4	145	SUBCELLULAR LOCATION: Secreted {ECO:0000269|PubMed:21444326}. Cytoplasmic vesicle, secretory vesicle, acrosome {ECO:0000269|PubMed:21444326}. Cell projection, cilium, flagellum {ECO:0000269|PubMed:21444326}. Note=Found in the principal piece of sperm tail (PubMed:21444326). {ECO:0000269|PubMed:21444326}.	2.36	2.4	2.17	HGNC:28387	Q96KX0	Lysozyme-like protein 4 (Lysozyme-4)	LYZL4 LYC4	146	SUBCELLULAR LOCATION: Secreted {ECO:0000250|UniProtKB:Q9D925}. Cytoplasmic vesicle, secretory vesicle, acrosome {ECO:0000250|UniProtKB:Q9D925}. Cell projection, cilium, flagellum {ECO:0000250|UniProtKB:Q9D925}. Note=Found in the principal piece of sperm tail. {ECO:0000250|UniProtKB:Q9D925}.	1.66	2.72	2.54
MGI:1858200	Q9JL95	Proteoglycan 3 (Eosinophil major basic protein 2)	Prg3 Mbp2	222	SUBCELLULAR LOCATION: Note=Localized to the eosinophil secondary granule. {ECO:0000269|PubMed:10770291}.	1.66	2.48	2.74	HGNC:9363	Q9Y2Y8	Proteoglycan 3 (Eosinophil major basic protein homolog) (Prepro-major basic protein homolog) (Prepro-MBPH)	PRG3 MBPH UNQ486/PRO1002	225	SUBCELLULAR LOCATION: Cytoplasmic granule {ECO:0000269|PubMed:10318872}. Note=Localized to the eosinophil secondary granule.	1.66	2.52	2.21
MGI:2180001	B1AVD1	Xaa-Pro aminopeptidase 2 (EC 3.4.11.9) (Membrane-bound aminopeptidase P) (Membrane-bound APP) (mAPP) (X-prolyl aminopeptidase 2)	Xpnpep2	674	SUBCELLULAR LOCATION: Cell membrane {ECO:0000250|UniProtKB:Q95333}; Lipid-anchor, GPI-anchor {ECO:0000250|UniProtKB:Q95333}.	1.6	2.58	2.87	HGNC:12823	O43895	Xaa-Pro aminopeptidase 2 (EC 3.4.11.9) (Aminoacylproline aminopeptidase) (Membrane-bound aminopeptidase P) (Membrane-bound APP) (Membrane-bound AmP) (mAmP) (X-Pro aminopeptidase 2)	XPNPEP2	674	SUBCELLULAR LOCATION: Cell membrane {ECO:0000250|UniProtKB:Q95333}; Lipid-anchor, GPI-anchor {ECO:0000250|UniProtKB:Q95333}.	1.66	2.99	3.12
MGI:104902	P51655	Glypican-4 (K-glypican) [Cleaved into: Secreted glypican-4]	Gpc4	557	SUBCELLULAR LOCATION: Cell membrane; Lipid-anchor, GPI-anchor; Extracellular side.; SUBCELLULAR LOCATION: [Secreted glypican-4]: Secreted, extracellular space {ECO:0000250}.	1.67	2.58	2.76	HGNC:4452	O75487	Glypican-4 (K-glypican) [Cleaved into: Secreted glypican-4]	GPC4 UNQ474/PRO937	556	SUBCELLULAR LOCATION: Cell membrane {ECO:0000250}; Lipid-anchor, GPI-anchor {ECO:0000250}; Extracellular side {ECO:0000250}.; SUBCELLULAR LOCATION: [Secreted glypican-4]: Secreted, extracellular space {ECO:0000250}.	1.66	3.12	2.99
MGI:109296	P52019	Squalene monooxygenase (EC 1.14.14.17) (Squalene epoxidase) (SE)	Sqle Erg1	572	SUBCELLULAR LOCATION: Microsome membrane {ECO:0000250|UniProtKB:P52020}; Peripheral membrane protein {ECO:0000250|UniProtKB:Q14534}. Endoplasmic reticulum membrane {ECO:0000250|UniProtKB:Q14534}; Peripheral membrane protein {ECO:0000250|UniProtKB:Q14534}.	1.57	2.6	2.42	HGNC:11279	Q14534	Squalene monooxygenase (EC 1.14.14.17) (Squalene epoxidase) (SE)	SQLE ERG1	574	SUBCELLULAR LOCATION: Microsome membrane {ECO:0000269|PubMed:26434806, ECO:0000269|PubMed:28972164, ECO:0000269|PubMed:30626872}; Peripheral membrane protein {ECO:0000269|PubMed:26434806, ECO:0000269|PubMed:28972164}. Endoplasmic reticulum membrane {ECO:0000305|PubMed:26434806}; Peripheral membrane protein {ECO:0000269|PubMed:26434806, ECO:0000269|PubMed:28972164}.	1.66	2.82	2.58
MGI:2155091	Q91VF5	EMI domain-containing protein 1 (Emilin and multimerin domain-containing protein 1) (Emu1)	Emid1 Emu1	444	SUBCELLULAR LOCATION: Secreted, extracellular space, extracellular matrix.	3.04	2.74	3.08	HGNC:18036	Q96A84	EMI domain-containing protein 1 (Emilin and multimerin domain-containing protein 1) (Emu1)	EMID1 EMU1	441	SUBCELLULAR LOCATION: Secreted, extracellular space, extracellular matrix.	1.66	2.56	3.18
MGI:1921390	Q9DBU0	Transmembrane 9 superfamily member 1	Tm9sf1	606	SUBCELLULAR LOCATION: Lysosome membrane; Multi-pass membrane protein. Cytoplasmic vesicle, autophagosome membrane {ECO:0000250}; Multi-pass membrane protein {ECO:0000250}.	1.66	2.78	2.89	HGNC:11864	O15321	Transmembrane 9 superfamily member 1 (MP70 protein family member) (hMP70)	TM9SF1	606	SUBCELLULAR LOCATION: Lysosome membrane {ECO:0000269|PubMed:19029833}; Multi-pass membrane protein {ECO:0000269|PubMed:19029833}. Cytoplasmic vesicle, autophagosome membrane {ECO:0000269|PubMed:19029833}; Multi-pass membrane protein {ECO:0000269|PubMed:19029833}.	1.66	2.96	2.86
MGI:1923665	Q0VAY3	Protein FAM187B (Transmembrane protein 162)	Fam187b Tmem162	358	SUBCELLULAR LOCATION: Membrane {ECO:0000305}; Single-pass type I membrane protein {ECO:0000305}.	1.88	2.8	2.71	HGNC:26366	Q17R55	Protein FAM187B (Transmembrane protein 162)	FAM187B TMEM162	369	SUBCELLULAR LOCATION: Membrane {ECO:0000305}; Single-pass type I membrane protein {ECO:0000305}.	1.66	2.44	2.1
MGI:2444846	Q80Z24	Neuronal growth regulator 1 (Kindred of IgLON) (Kilon) (Neurotractin)	Negr1 Kiaa3001 Ntra	348	SUBCELLULAR LOCATION: Cell membrane {ECO:0000250}; Lipid-anchor, GPI-anchor {ECO:0000250}.	1.64	2.89	2.9	HGNC:17302	Q7Z3B1	Neuronal growth regulator 1 (IgLON family member 4)	NEGR1 IGLON4 UNQ2433/PRO4993	354	SUBCELLULAR LOCATION: Cell membrane {ECO:0000250}; Lipid-anchor, GPI-anchor {ECO:0000250}.	1.66	2.04	2.05
MGI:107504	P48756	Gastric inhibitory polypeptide (GIP) (Glucose-dependent insulinotropic polypeptide)	Gip	144	SUBCELLULAR LOCATION: Secreted.	2.03	2.97	2.68	HGNC:4270	P09681	Gastric inhibitory polypeptide (GIP) (Glucose-dependent insulinotropic polypeptide) (Incretin hormone)	GIP	153	SUBCELLULAR LOCATION: Secreted.	1.66	2.93	2.75
MGI:3588239	A0A140LIT1	Coiled-coil domain-containing protein 194	Ccdc194	234		3.5	2.99	3.46	HGNC:53438	A0A1B0GVG4	Coiled-coil domain-containing protein 194	CCDC194	234		1.66	2.85	3.24
MGI:1921418	Q9ESG8	Palmitoyltransferase ZDHHC16 (EC 2.3.1.225) (Abl-philin 2) (Zinc finger DHHC domain-containing protein 16) (DHHC-16)	Zdhhc16 Aph2	361	SUBCELLULAR LOCATION: Endoplasmic reticulum membrane {ECO:0000269|PubMed:12021275}; Multi-pass membrane protein {ECO:0000255}.	1.65	3.05	3.16	HGNC:20714	Q969W1	Palmitoyltransferase ZDHHC16 (EC 2.3.1.225) (Abl-philin 2) (Zinc finger DHHC domain-containing protein 16) (DHHC-16)	ZDHHC16 APH2 UNQ2570/PRO6258	377	SUBCELLULAR LOCATION: Endoplasmic reticulum membrane {ECO:0000305|PubMed:17123647}; Multi-pass membrane protein {ECO:0000250|UniProtKB:Q9ESG8}.	1.66	3.05	3.16
MGI:87894	P20782	Acetylcholine receptor subunit epsilon	Chrne Acre	493	SUBCELLULAR LOCATION: Postsynaptic cell membrane; Multi-pass membrane protein. Cell membrane; Multi-pass membrane protein.	1.72	3.11	3.15	HGNC:1966	Q04844	Acetylcholine receptor subunit epsilon	CHRNE ACHRE	493	SUBCELLULAR LOCATION: Postsynaptic cell membrane; Multi-pass membrane protein. Cell membrane; Multi-pass membrane protein.	1.66	2.87	2.89
MGI:1918698	Q9D3H0	Transmembrane protein 80	Tmem80	123	SUBCELLULAR LOCATION: Membrane {ECO:0000305}; Multi-pass membrane protein {ECO:0000305}. Cell projection, cilium {ECO:0000269|PubMed:26982032}. Note=Localizes at the transition zone, a region between the basal body and the ciliary axoneme. {ECO:0000269|PubMed:26982032}.	1.99	3.23	3.06	HGNC:27453	Q96HE8	Transmembrane protein 80	TMEM80	143	SUBCELLULAR LOCATION: Membrane {ECO:0000305}; Multi-pass membrane protein {ECO:0000305}. Cell projection, cilium {ECO:0000250|UniProtKB:Q9D3H0}. Note=Localizes at the transition zone, a region between the basal body and the ciliary axoneme. {ECO:0000250|UniProtKB:Q9D3H0}.	1.66	3.83	3.85
MGI:1916822	Q5U419	Major facilitator superfamily domain-containing protein 3	Mfsd3	412	SUBCELLULAR LOCATION: Membrane {ECO:0000305}; Multi-pass membrane protein {ECO:0000305}.	1.94	3.24	2.36	HGNC:25157	Q96ES6	Major facilitator superfamily domain-containing protein 3	MFSD3	412	SUBCELLULAR LOCATION: Membrane {ECO:0000305}; Multi-pass membrane protein {ECO:0000305}.	1.66	3.13	3.27
MGI:1933549	Q3URD3	Sarcolemmal membrane-associated protein (Sarcolemmal-associated protein)	Slmap Kiaa1601 Slap	845	SUBCELLULAR LOCATION: Cell membrane, sarcolemma {ECO:0000269|PubMed:15086317, ECO:0000269|PubMed:15591093}; Single-pass type IV membrane protein {ECO:0000269|PubMed:15086317, ECO:0000269|PubMed:15591093}. Cytoplasm, myofibril, sarcomere, M line {ECO:0000269|PubMed:15086317}. Cytoplasm, myofibril, sarcomere, Z line {ECO:0000269|PubMed:15086317}. Note=Membrane-associated. Distributed in the transve…	1.69	3.32	2.91	HGNC:16643	Q14BN4	Sarcolemmal membrane-associated protein (Sarcolemmal-associated protein)	SLMAP KIAA1601 SLAP UNQ1847/PRO3577	828	SUBCELLULAR LOCATION: Cell membrane, sarcolemma {ECO:0000250|UniProtKB:P0C219}; Single-pass type IV membrane protein {ECO:0000250|UniProtKB:P0C219}. Cytoplasm, myofibril, sarcomere, M line {ECO:0000250|UniProtKB:Q3URD3}. Cytoplasm, myofibril, sarcomere, Z line {ECO:0000250|UniProtKB:Q3URD3}. Cytoplasm, cytoskeleton, microtubule organizing center, centrosome {ECO:0000250|UniProtKB:Q3URD3}. Note=Me…	1.66	3.32	2.91
MGI:1914797	Q91W10	Metal cation symporter ZIP8 (Solute carrier family 39 member 8) (Zrt- and Irt-like protein 8) (ZIP-8)	Slc39a8 Zip8	462	SUBCELLULAR LOCATION: Cell membrane {ECO:0000269|PubMed:15722412, ECO:0000269|PubMed:18037372, ECO:0000269|PubMed:27166256}; Multi-pass membrane protein {ECO:0000255}. Apical cell membrane {ECO:0000269|PubMed:16638970, ECO:0000269|PubMed:17108009, ECO:0000269|PubMed:28481222}; Multi-pass membrane protein {ECO:0000255}. Basolateral cell membrane {ECO:0000250|UniProtKB:Q9C0K1}; Multi-pass membrane …	1.66	3.63	3.31	HGNC:20862	Q9C0K1	Metal cation symporter ZIP8 (BCG-induced integral membrane protein in monocyte clone 103 protein) (LIV-1 subfamily of ZIP zinc transporter 6) (LZT-Hs6) (Solute carrier family 39 member 8) (Zrt- and Irt-like protein 8) (ZIP-8)	SLC39A8 BIGM103 ZIP8 PP3105	460	SUBCELLULAR LOCATION: Cell membrane {ECO:0000269|PubMed:12504855, ECO:0000269|PubMed:18390834, ECO:0000269|PubMed:29337306, ECO:0000269|PubMed:31699897}; Multi-pass membrane protein {ECO:0000255}. Lysosome membrane {ECO:0000269|PubMed:12504855, ECO:0000269|PubMed:18390834, ECO:0000269|PubMed:19401385}; Multi-pass membrane protein {ECO:0000255}. Apical cell membrane {ECO:0000269|PubMed:31699897}; …	1.66	2.85	2.9
MGI:1336894	Q9Z224	Molybdopterin synthase sulfur carrier subunit (Molybdenum cofactor synthesis protein 2 small subunit) (Molybdenum cofactor synthesis protein 2A) (MOCS2A) (Sulfur carrier protein MOCS2A)	Mocs2	88	SUBCELLULAR LOCATION: Cytoplasm, cytosol {ECO:0000255|HAMAP-Rule:MF_03051}.	1.62	3.72	2.34	HGNC:7193	O96033	Molybdopterin synthase sulfur carrier subunit (MOCO1-A) (Molybdenum cofactor synthesis protein 2 small subunit) (Molybdenum cofactor synthesis protein 2A) (MOCS2A) (Molybdopterin-synthase small subunit) (Sulfur carrier protein MOCS2A)	MOCS2 MOCO1	88	SUBCELLULAR LOCATION: Cytoplasm, cytosol {ECO:0000255|HAMAP-Rule:MF_03051, ECO:0000269|PubMed:15073332}.	1.66	3.43	2.32
MGI:1923760	Q3U0M1	Trafficking protein particle complex subunit 9 (NIK- and IKBKB-binding protein)	Trappc9 Kiaa1882 Nibp	1148	SUBCELLULAR LOCATION: Golgi apparatus, cis-Golgi network {ECO:0000250}. Endoplasmic reticulum {ECO:0000250}. Cytoplasm {ECO:0000305|PubMed:15951441}. Note=Processes and cell bodies of neurons.	1.55	4.04	3.96	HGNC:30832	Q96Q05	Trafficking protein particle complex subunit 9 (NIK- and IKBKB-binding protein) (Tularik gene 1 protein)	TRAPPC9 KIAA1882 NIBP T1	1148	SUBCELLULAR LOCATION: Golgi apparatus, cis-Golgi network {ECO:0000250}. Endoplasmic reticulum {ECO:0000250}. Cytoplasm {ECO:0000250}. Note=Processes and cell bodies of neurons. {ECO:0000250}.	1.66	4.19	4.01
MGI:1926089	Q5SWY8	Sodium/mannose cotransporter SLC5A10 (Sodium/glucose cotransporter 5) (Na(+)/glucose cotransporter 5) (Solute carrier family 5 member 10)	Slc5a10 Sglt5	596	SUBCELLULAR LOCATION: Apical cell membrane {ECO:0000269|PubMed:23451068}; Multi-pass membrane protein {ECO:0000255}.	1.59	4.21	4.17	HGNC:23155	A0PJK1	Sodium/mannose cotransporter SLC5A10 (Sodium/glucose cotransporter 5) (Na(+)/glucose cotransporter 5) (Solute carrier family 5 member 10)	SLC5A10 SGLT5	596	SUBCELLULAR LOCATION: Apical cell membrane {ECO:0000250|UniProtKB:Q5SWY8}; Multi-pass membrane protein {ECO:0000255}.	1.66	3.84	4.13
MGI:106613	Q60838	Segment polarity protein dishevelled homolog DVL-2 (Dishevelled-2) (DSH homolog 2)	Dvl2	736	SUBCELLULAR LOCATION: Cell membrane {ECO:0000269|PubMed:17199046, ECO:0000269|PubMed:20947020}; Peripheral membrane protein {ECO:0000269|PubMed:20947020}; Cytoplasmic side {ECO:0000269|PubMed:20947020}. Cytoplasm, cytosol {ECO:0000269|PubMed:21189423}. Cytoplasmic vesicle {ECO:0000269|PubMed:17199046, ECO:0000269|PubMed:21189423}. Nucleus {ECO:0000250|UniProtKB:O14641}. Note=Localizes at the cell…	1.66	4.47	4.46	HGNC:3086	O14641	Segment polarity protein dishevelled homolog DVL-2 (Dishevelled-2) (DSH homolog 2)	DVL2	736	SUBCELLULAR LOCATION: Cell membrane {ECO:0000250|UniProtKB:Q60838}; Peripheral membrane protein {ECO:0000250|UniProtKB:Q60838}; Cytoplasmic side {ECO:0000250|UniProtKB:Q60838}. Cytoplasm, cytosol {ECO:0000269|PubMed:24616100}. Cytoplasmic vesicle {ECO:0000250|UniProtKB:Q60838}. Nucleus {ECO:0000269|PubMed:25805136}. Note=Localizes at the cell membrane upon interaction with frizzled family members…	1.66	4.39	4.57
MGI:96916	Q8BW75	Amine oxidase [flavin-containing] B (EC 1.4.3.21) (EC 1.4.3.4) (Monoamine oxidase type B) (MAO-B)	Maob	520	SUBCELLULAR LOCATION: Mitochondrion outer membrane {ECO:0000250}; Single-pass type IV membrane protein {ECO:0000250}; Cytoplasmic side {ECO:0000250}.	1.84	4.49	4.67	HGNC:6834	P27338	Amine oxidase [flavin-containing] B (EC 1.4.3.21) (EC 1.4.3.4) (Monoamine oxidase type B) (MAO-B)	MAOB	520	SUBCELLULAR LOCATION: Mitochondrion outer membrane; Single-pass type IV membrane protein; Cytoplasmic side.	1.66	4.15	4.46
MGI:1917270	Q99PT3	INO80 complex subunit B (High mobility group AT-hook 1-like 4) (PAP-1-associated protein 1) (PAPA-1) (Zinc finger HIT domain-containing protein 4)	Ino80b Hmga1l4 Papa1 Znhit4	375	SUBCELLULAR LOCATION: Nucleus {ECO:0000250|UniProtKB:Q9C086}. Nucleus, nucleolus {ECO:0000269|PubMed:15556297}.	1.63	4.5	4.52	HGNC:13324	Q9C086	INO80 complex subunit B (High mobility group AT-hook 1-like 4) (IES2 homolog) (hIes2) (PAP-1-associated protein 1) (PAPA-1) (Zinc finger HIT domain-containing protein 4)	INO80B HMGA1L4 PAPA1 ZNHIT4	356	SUBCELLULAR LOCATION: Nucleus {ECO:0000269|PubMed:15556297, ECO:0000269|PubMed:18922472}. Nucleus, nucleolus {ECO:0000269|PubMed:15556297}.	1.66	5.3	5.31
MGI:1916436	Q5F285	Transmembrane protein 256	Tmem256	113	SUBCELLULAR LOCATION: Membrane {ECO:0000305}; Multi-pass membrane protein {ECO:0000305}.	1.6	4.52	4.19	HGNC:28618	Q8N2U0	Transmembrane protein 256	TMEM256 C17orf61	113	SUBCELLULAR LOCATION: Membrane {ECO:0000305}; Multi-pass membrane protein {ECO:0000305}.	1.66	4.3	4.38
MGI:1918135	Q8K2A7	Integrator complex subunit 10 (Int10)	Ints10	710	SUBCELLULAR LOCATION: Nucleus {ECO:0000250|UniProtKB:Q9NVR2}.	1.66	4.58	4.72	HGNC:25548	Q9NVR2	Integrator complex subunit 10 (Int10)	INTS10 C8orf35	710	SUBCELLULAR LOCATION: Nucleus {ECO:0000269|PubMed:16239144, ECO:0000269|PubMed:23904267}.	1.66	4.58	4.72
MGI:1329004	Q8CBA2	Schlafen family member 5	Slfn5	884		1.52	4.68	4.85	HGNC:28286	Q08AF3	Schlafen family member 5	SLFN5	891		1.66	4.73	4.86
MGI:2444736	Q8BMN4	Leishmanolysin-like peptidase (EC 3.4.24.-)	Lmln	681	SUBCELLULAR LOCATION: Cytoplasm. Lipid droplet {ECO:0000250}. Note=Found in ring-like structures resembling invadopodia. In migrating cells it relocalizes from internal structures to the leading edge of cells (By similarity). {ECO:0000250}.	1.69	4.68	4.61	HGNC:15991	Q96KR4	Leishmanolysin-like peptidase (EC 3.4.24.-) (Invadolysin)	LMLN	647	SUBCELLULAR LOCATION: Cytoplasm {ECO:0000269|PubMed:15557119}. Lipid droplet {ECO:0000269|PubMed:19706689}. Note=Found in ring-like structures resembling invadopodia. In migrating cells it relocalizes from internal structures to the leading edge of cells. {ECO:0000269|PubMed:19706689}.	1.66	4.67	4.83
MGI:1924285	Q9CXT6	Bifunctional peptidase and arginyl-hydroxylase JMJD5 (EC 1.14.11.73) (EC 3.4.-.-) (JmjC domain-containing protein 5) (Jumonji C domain-containing protein 5) (L-arginine (3R)-hydroxylase KDM8) (Lysine-specific demethylase 8)	Kdm8 Jmjd5	414	SUBCELLULAR LOCATION: Nucleus {ECO:0000250|UniProtKB:Q8N371}. Chromosome {ECO:0000250|UniProtKB:Q8N371}. Note=Colocalizes with trimethylated 'Lys-9' of histone H3 (H3K9me3). {ECO:0000250|UniProtKB:Q8N371}.	1.56	4.72	4.53	HGNC:25840	Q8N371	Bifunctional peptidase and arginyl-hydroxylase JMJD5 (EC 1.14.11.73) (EC 3.4.-.-) (JmjC domain-containing protein 5) (Jumonji C domain-containing protein 5) (L-arginine (3R)-hydroxylase KDM8)	KDM8 JMJD5	416	SUBCELLULAR LOCATION: Nucleus {ECO:0000269|PubMed:20457893, ECO:0000269|PubMed:28982940}. Chromosome {ECO:0000269|PubMed:24981860}. Note=Colocalizes with trimethylated 'Lys-9' of histone H3 (H3K9me3). {ECO:0000269|PubMed:24981860}.	1.66	4.05	4.22
MGI:1919401	Q9D0F6	Replication factor C subunit 5 (Activator 1 36 kDa subunit) (A1 36 kDa subunit) (Activator 1 subunit 5) (Replication factor C 36 kDa subunit) (RF-C 36 kDa subunit) (RFC36)	Rfc5	339	SUBCELLULAR LOCATION: Nucleus {ECO:0000305}.	1.66	4.72	4.62	HGNC:9973	P40937	Replication factor C subunit 5 (Activator 1 36 kDa subunit) (A1 36 kDa subunit) (Activator 1 subunit 5) (Replication factor C 36 kDa subunit) (RF-C 36 kDa subunit) (RFC36)	RFC5	340	SUBCELLULAR LOCATION: Nucleus {ECO:0000305}.	1.66	5.02	4.31
MGI:1913756	Q9CZH3	Proteasome assembly chaperone 3 (PAC-3) (mPAC3) (Proteasome chaperone homolog 3) (Pba3)	Psmg3 Pac3	122		1.74	4.91	4.28	HGNC:22420	Q9BT73	Proteasome assembly chaperone 3 (PAC-3) (hPAC3) (Proteasome chaperone homolog 3) (Pba3)	PSMG3 C7orf48 PAC3	122		1.66	5.08	4.22
MGI:2442940	Q8BYR8	Solute carrier family 41 member 2	Slc41a2	573	SUBCELLULAR LOCATION: Cell membrane {ECO:0000250|UniProtKB:Q96JW4}; Multi-pass membrane protein {ECO:0000255}.	1.66	4.92	4.5	HGNC:31045	Q96JW4	Solute carrier family 41 member 2	SLC41A2	573	SUBCELLULAR LOCATION: Cell membrane {ECO:0000269|PubMed:16984228}; Multi-pass membrane protein {ECO:0000255}.	1.66	5.02	4.12
MGI:1915054	Q9CWK8	Sorting nexin-2	Snx2	519	SUBCELLULAR LOCATION: Early endosome membrane; Peripheral membrane protein; Cytoplasmic side {ECO:0000250|UniProtKB:O60749}. Cell projection, lamellipodium. Note=Colocalized with SORT1 to tubular endosomal membrane structures called endosome-to-TGN transport carriers (ETCs) which are budding from early endosome vacuoles just before maturing into late endosome vacuoles. Colocalized with F-actin at…	1.66	4.92	5.01	HGNC:11173	O60749	Sorting nexin-2 (Transformation-related gene 9 protein) (TRG-9)	SNX2 TRG9	519	SUBCELLULAR LOCATION: Early endosome membrane {ECO:0000269|PubMed:16179610, ECO:0000269|PubMed:17101778}; Peripheral membrane protein {ECO:0000269|PubMed:16179610, ECO:0000269|PubMed:17101778}; Cytoplasmic side {ECO:0000269|PubMed:16179610, ECO:0000269|PubMed:17101778}. Cell projection, lamellipodium {ECO:0000269|PubMed:20604901}. Note=Colocalized with SORT1 to tubular endosomal membrane structur…	1.66	4.85	4.96
MGI:3033336	A2A9C3	KICSTOR complex protein SZT2 (Seizure threshold 2 protein) (Transcript increased in glutamate resistance) (TIGR)	Szt2	3431	SUBCELLULAR LOCATION: Lysosome membrane {ECO:0000250|UniProtKB:Q5T011}. Peroxisome {ECO:0000269|PubMed:20045724}. Note=Localization to lysosomes is amino acid-independent. {ECO:0000250|UniProtKB:Q5T011}.	1.66	4.93	5	HGNC:29040	Q5T011	KICSTOR complex protein SZT2 (Seizure threshold 2 protein homolog)	SZT2 C1orf84 KIAA0467	3432	SUBCELLULAR LOCATION: Lysosome membrane {ECO:0000269|PubMed:28199306, ECO:0000269|PubMed:28199315}. Peroxisome {ECO:0000250|UniProtKB:A2A9C3}. Note=Localization to lysosomes is amino acid-independent. {ECO:0000269|PubMed:28199306, ECO:0000269|PubMed:28199315}.	1.66	4.93	5
MGI:1914448	Q91WJ7	SPATS2-like protein	Spats2l	558	SUBCELLULAR LOCATION: Cytoplasm {ECO:0000250}. Nucleus, nucleolus {ECO:0000250}.	1.7	4.95	4.7	HGNC:24574	Q9NUQ6	SPATS2-like protein (DNA polymerase-transactivated protein 6) (Stress granule and nucleolar protein) (SGNP)	SPATS2L DNAPTP6 SP1224	558	SUBCELLULAR LOCATION: Cytoplasm {ECO:0000269|PubMed:19005571}. Nucleus, nucleolus {ECO:0000269|PubMed:19005571}. Note=During oxidative stress as well as UV irradiation, energy deprivation or heat shock, relocalizes to cytoplasmic stress granules. In the nucleus, found in structures lacking NPM1.	1.66	5.12	4.76
MGI:1915491	Q9CQB2	MAPK regulated corepressor interacting protein 2 (Protein FAM195A)	Mcrip2 Fam195a	160	SUBCELLULAR LOCATION: Cytoplasm, Stress granule {ECO:0000250|UniProtKB:Q9BUT9}. Nucleus {ECO:0000250|UniProtKB:Q9BUT9}. Note=Upon cellular stress, relocalizes to stress granules. {ECO:0000250|UniProtKB:Q9BUT9}.	1.79	4.95	2.22	HGNC:14142	Q9BUT9	MAPK regulated corepressor interacting protein 2 (Protein FAM195A)	MCRIP2 C16orf14 FAM195A	160	SUBCELLULAR LOCATION: Cytoplasm, Stress granule {ECO:0000269|PubMed:26184334}. Nucleus {ECO:0000269|PubMed:26184334}.	1.66	4.95	2.22
MGI:3611451	Q9JJF6	EF-hand and coiled-coil domain-containing protein 1 (Coiled-coil domain-containing protein 48)	Efcc1 Ccdc48 MNCb-4779	558		2.09	5	4.12	HGNC:25692	Q9HA90	EF-hand and coiled-coil domain-containing protein 1 (Coiled-coil domain-containing protein 48)	EFCC1 C3orf73 CCDC48	598		1.66	5.42	3.3
MGI:1932535	Q8VDL9	Zinc finger protein GLIS2 (GLI-similar 2) (Neuronal Krueppel-like protein) (Zinc finger protein GLI5)	Glis2 Gli5 Nkl	521	SUBCELLULAR LOCATION: Nucleus speckle. Cytoplasm.	1.68	5.02	2.91	HGNC:29450	Q9BZE0	Zinc finger protein GLIS2 (GLI-similar 2) (Neuronal Krueppel-like protein)	GLIS2 NKL	524	SUBCELLULAR LOCATION: Nucleus speckle {ECO:0000250}. Cytoplasm {ECO:0000250}.	1.66	5.02	2.91
MGI:1891689	Q9QZB9	Dynactin subunit 5 (Dynactin subunit p25)	Dctn5	182	SUBCELLULAR LOCATION: Cytoplasm, cytoskeleton {ECO:0000250|UniProtKB:A0A286ZK88}. Chromosome, centromere, kinetochore {ECO:0000250|UniProtKB:Q9BTE1}.	1.66	5.07	3	HGNC:24594	Q9BTE1	Dynactin subunit 5 (Dynactin subunit p25)	DCTN5	182	SUBCELLULAR LOCATION: Cytoplasm, cytoskeleton {ECO:0000250|UniProtKB:A0A286ZK88}. Chromosome, centromere, kinetochore {ECO:0000269|PubMed:23455152}.	1.66	5.07	3
MGI:3643566	Q91VN2	Uncharacterized protein C11orf71 homolog	Gm5617	117		1.55	5.1	5	HGNC:25937	Q6IPW1	Uncharacterized protein C11orf71	C11orf71	123		1.66	4.78	5.07
MGI:99254	P41164	ETS translocation variant 1 (Ets-related protein 81)	Etv1 Er81 Etsrp81	477	SUBCELLULAR LOCATION: Nucleus {ECO:0000255|PROSITE-ProRule:PRU00237}.	1.78	5.13	1.96	HGNC:3490	P50549	ETS translocation variant 1 (Ets-related protein 81)	ETV1 ER81	477	SUBCELLULAR LOCATION: Nucleus {ECO:0000255|PROSITE-ProRule:PRU00237}.	1.66	5.18	2.05
MGI:104665	Q61263	Sterol O-acyltransferase 1 (EC 2.3.1.26) (Acyl-coenzyme A:cholesterol acyltransferase 1) (ACAT-1) (Cholesterol acyltransferase 1)	Soat1 Acact	540	SUBCELLULAR LOCATION: Endoplasmic reticulum membrane {ECO:0000269|PubMed:11071899}; Multi-pass membrane protein {ECO:0000269|PubMed:11071899}.	1.62	5.14	5.26	HGNC:11177	P35610	Sterol O-acyltransferase 1 (EC 2.3.1.26) (Acyl-coenzyme A:cholesterol acyltransferase 1) (ACAT-1) (Cholesterol acyltransferase 1)	SOAT1 ACACT ACACT1 ACAT ACAT1 SOAT STAT	550	SUBCELLULAR LOCATION: Endoplasmic reticulum membrane {ECO:0000269|PubMed:10438503, ECO:0000269|PubMed:16154994}; Multi-pass membrane protein {ECO:0000269|PubMed:32433613, ECO:0000269|PubMed:32433614}.	1.66	5.02	4.75
MGI:2137379	Q924H2	Mediator of RNA polymerase II transcription subunit 15 (Mediator complex subunit 15) (Positive cofactor 2 glutamine/Q-rich-associated protein) (PC2 glutamine/Q-rich-associated protein) (mPcqap)	Med15 Pcqap	789	SUBCELLULAR LOCATION: Cytoplasm {ECO:0000250}. Nucleus {ECO:0000250}.	1.63	5.14	2.55	HGNC:14248	Q96RN5	Mediator of RNA polymerase II transcription subunit 15 (Activator-recruited cofactor 105 kDa component) (ARC105) (CTG repeat protein 7a) (Mediator complex subunit 15) (Positive cofactor 2 glutamine/Q-rich-associated protein) (PC2 glutamine/Q-rich-associated protein) (TPA-inducible gene 1 protein) (TIG-1) (Trinucleotide repeat-containing gene 7 protein)	MED15 ARC105 CTG7A PCQAP TIG1 TNRC7	788	SUBCELLULAR LOCATION: Cytoplasm. Nucleus.	1.66	5.17	2.54
MGI:1921254	Q5DTN8	Janus kinase and microtubule-interacting protein 3 (Neuroendocrine long coiled-coil protein 2)	Jakmip3 Kiaa4091 Necc2	844	SUBCELLULAR LOCATION: Golgi apparatus {ECO:0000269|PubMed:17572408}.	1.66	5.14	4.97	HGNC:23523	Q5VZ66	Janus kinase and microtubule-interacting protein 3 (Neuroendocrine long coiled-coil protein 2)	JAKMIP3 C10orf14 C10orf39 JAMIP3 NECC2	844	SUBCELLULAR LOCATION: Golgi apparatus {ECO:0000250}.	1.66	5.09	4.9
MGI:1336894	Q9Z223	Molybdopterin synthase catalytic subunit (EC 2.8.1.12) (Molybdenum cofactor synthesis protein 2 large subunit) (Molybdenum cofactor synthesis protein 2B) (MOCS2B)	Mocs2	189	SUBCELLULAR LOCATION: Cytoplasm, cytosol {ECO:0000255|HAMAP-Rule:MF_03052}.	3.01	5.19	5.34	HGNC:7193	O96033	Molybdopterin synthase sulfur carrier subunit (MOCO1-A) (Molybdenum cofactor synthesis protein 2 small subunit) (Molybdenum cofactor synthesis protein 2A) (MOCS2A) (Molybdopterin-synthase small subunit) (Sulfur carrier protein MOCS2A)	MOCS2 MOCO1	88	SUBCELLULAR LOCATION: Cytoplasm, cytosol {ECO:0000255|HAMAP-Rule:MF_03051, ECO:0000269|PubMed:15073332}.	1.66	3.43	2.32
MGI:1891228	Q9EQG3	Sciellin	Scel	652	SUBCELLULAR LOCATION: Cytoplasm. Membrane. Note=May become cross-linked to membrane proteins by transglutaminase.	1.78	5.24	5.16	HGNC:10573	O95171	Sciellin	SCEL	688	SUBCELLULAR LOCATION: Cytoplasm. Membrane. Note=May become cross-linked to membrane proteins by transglutaminase.	1.66	5.23	5.18
MGI:1915010	Q8CFE6	Sodium-coupled neutral amino acid symporter 2 (Amino acid transporter A2) (Solute carrier family 38 member 2) (System A amino acid transporter 2) (System A transporter 1) (System N amino acid transporter 2)	Slc38a2 Ata2 Kiaa1382 Sat2 Snat2	504	SUBCELLULAR LOCATION: Cell membrane {ECO:0000269|PubMed:17003038, ECO:0000269|PubMed:17050538}; Multi-pass membrane protein {ECO:0000250|UniProtKB:Q9JHE5}. Note=Insulin promotes recruitment to the plasma membrane from a pool localized in the trans-Golgi network or endosomes (PubMed:17050538). Enriched in the somatodendritic compartment of neurons, it is also detected at the axonal shaft but exclu…	2.06	5.32	2.25	HGNC:13448	Q96QD8	Sodium-coupled neutral amino acid symporter 2 (Amino acid transporter A2) (Protein 40-9-1) (Solute carrier family 38 member 2) (System A amino acid transporter 2) (System A transporter 1) (System N amino acid transporter 2)	SLC38A2 ATA2 KIAA1382 SAT2 SNAT2	506	SUBCELLULAR LOCATION: Cell membrane {ECO:0000250|UniProtKB:Q9JHE5}; Multi-pass membrane protein {ECO:0000250|UniProtKB:Q9JHE5}. Note=Insulin promotes recruitment to the plasma membrane from a pool localized in the trans-Golgi network or endosomes. Enriched in the somatodendritic compartment of neurons, it is also detected at the axonal shaft but excluded from the nerve terminal. {ECO:0000250|UniP…	1.66	5.48	2.24
MGI:1919451	Q8K2H2	Deubiquitinase OTUD6B (OTU domain-containing protein 6B) (EC 3.4.19.12)	Otud6b	294		2.39	5.34	3.91	HGNC:24281	Q8N6M0	Deubiquitinase OTUD6B (EC 3.4.19.12) (DUBA-5) (OTU domain-containing protein 6B)	OTUD6B DUBA5 CGI-77	293		1.66	5.19	3.91
MGI:1927551	Q91XL9	Oxysterol-binding protein-related protein 1 (ORP-1) (OSBP-related protein 1)	Osbpl1a Orp1 Orp1a Orp1l	950	SUBCELLULAR LOCATION: Late endosome {ECO:0000250|UniProtKB:Q9BXW6}. Note=Colocalizes with RAB7A, RAB9A and LAMP1 in late endosomes. {ECO:0000250|UniProtKB:Q9BXW6}.	1.66	5.36	3.41	HGNC:16398	Q9BXW6	Oxysterol-binding protein-related protein 1 (ORP-1) (OSBP-related protein 1)	OSBPL1A ORP1 OSBP8 OSBPL1 OSBPL1B	950	SUBCELLULAR LOCATION: Late endosome {ECO:0000269|PubMed:16176980, ECO:0000269|PubMed:29858488}. Note=Colocalizes with RAB7A, RAB9A and LAMP1 in late endosomes.	1.66	5.36	3.43
MGI:1917362	Q8VD57	Vesicle transport protein SFT2B (SFT2 domain-containing protein 2)	Sft2d2	159	SUBCELLULAR LOCATION: Membrane {ECO:0000255}; Multi-pass membrane protein {ECO:0000255}.	1.66	5.43	2.8	HGNC:25140	O95562	Vesicle transport protein SFT2B (SFT2 domain-containing protein 2)	SFT2D2 UNQ512/PRO1027	160	SUBCELLULAR LOCATION: Membrane {ECO:0000255}; Multi-pass membrane protein {ECO:0000255}.	1.66	5.43	2.8
MGI:1858696	Q9QZE5	Coatomer subunit gamma-1 (Gamma-1-coat protein) (Gamma-1-COP)	Copg1 Copg	874	SUBCELLULAR LOCATION: Cytoplasm, cytosol {ECO:0000269|PubMed:17360540}. Golgi apparatus membrane {ECO:0000269|PubMed:17360540}; Peripheral membrane protein {ECO:0000269|PubMed:17360540}; Cytoplasmic side {ECO:0000269|PubMed:17360540}. Cytoplasmic vesicle, COPI-coated vesicle membrane {ECO:0000250}; Peripheral membrane protein {ECO:0000250}; Cytoplasmic side {ECO:0000250}. Note=The coatomer is cyt…	1.73	5.48	2.29	HGNC:2236	Q9Y678	Coatomer subunit gamma-1 (Gamma-1-coat protein) (Gamma-1-COP)	COPG1 COPG	874	SUBCELLULAR LOCATION: Cytoplasm {ECO:0000269|PubMed:11056392}. Golgi apparatus membrane {ECO:0000269|PubMed:11056392}; Peripheral membrane protein {ECO:0000269|PubMed:11056392}; Cytoplasmic side {ECO:0000269|PubMed:11056392}. Cytoplasmic vesicle, COPI-coated vesicle membrane {ECO:0000250}; Peripheral membrane protein {ECO:0000250}; Cytoplasmic side {ECO:0000250}. Note=The coatomer is cytoplasmic …	1.66	5.42	2.21
MGI:2148930	Q9Z1Q4	Lymphocyte antigen 6 complex locus protein G6c	Ly6g6c Ng24	126	SUBCELLULAR LOCATION: Cell membrane {ECO:0000250}; Lipid-anchor, GPI-anchor {ECO:0000250}.	1.78	2.43	2.53	HGNC:13936	O95867	Lymphocyte antigen 6 complex locus protein G6c	LY6G6C C6orf24 G6C NG24 UNQ1947/PRO4430	125	SUBCELLULAR LOCATION: Cell membrane {ECO:0000269|PubMed:17008713}; Lipid-anchor, GPI-anchor {ECO:0000269|PubMed:17008713}.	1.67	2.25	2.33
MGI:2155888	Q8VHH8	Interleukin-25 (IL-25) (Interleukin-17E) (IL-17E)	Il25 Il17e	169	SUBCELLULAR LOCATION: Secreted {ECO:0000250|UniProtKB:Q9H293}.	1.52	2.45	2.15	HGNC:13765	Q9H293	Interleukin-25 (IL-25) (Interleukin-17E) (IL-17E)	IL25 IL17E UNQ3120/PRO10272	177	SUBCELLULAR LOCATION: Secreted.	1.67	2.46	2.66
MGI:102795	Q71KU9	Fibrinogen-like protein 1 (Fibrinogen-related protein 1) (Mfrep-1) (Liver fibrinogen-related protein-1) (Mfire-1)	Fgl1 Mfire1	314	SUBCELLULAR LOCATION: Secreted {ECO:0000269|PubMed:30580966}. Note=Secreted in the blood plasma. {ECO:0000269|PubMed:30580966}.	1.72	2.51	2.5	HGNC:3695	Q08830	Fibrinogen-like protein 1 (HP-041) (Hepassocin) (HPS) (Hepatocyte-derived fibrinogen-related protein 1) (HFREP-1) (Liver fibrinogen-related protein 1) (LFIRE-1)	FGL1 HFREP1	312	SUBCELLULAR LOCATION: Secreted {ECO:0000269|PubMed:11470158, ECO:0000269|PubMed:30580966}. Note=Secreted in the blood plasma. {ECO:0000269|PubMed:30580966}.	1.67	2.56	2.5
MGI:88295	O08532	Voltage-dependent calcium channel subunit alpha-2/delta-1 (Voltage-gated calcium channel subunit alpha-2/delta-1) [Cleaved into: Voltage-dependent calcium channel subunit alpha-2-1; Voltage-dependent calcium channel subunit delta-1]	Cacna2d1 Cacna2	1103	SUBCELLULAR LOCATION: Membrane {ECO:0000305}; Single-pass type I membrane protein {ECO:0000305}. Cell membrane {ECO:0000250|UniProtKB:P54289}.	1.78	2.55	2.5	HGNC:1399	P54289	Voltage-dependent calcium channel subunit alpha-2/delta-1 (Voltage-gated calcium channel subunit alpha-2/delta-1) [Cleaved into: Voltage-dependent calcium channel subunit alpha-2-1; Voltage-dependent calcium channel subunit delta-1]	CACNA2D1 CACNL2A CCHL2A MHS3	1103	SUBCELLULAR LOCATION: Membrane {ECO:0000305}; Single-pass type I membrane protein {ECO:0000305}. Cell membrane {ECO:0000269|PubMed:35293990}.	1.67	2.44	2.25
MGI:106213	Q9R0W9	Neuronal acetylcholine receptor subunit alpha-6	Chrna6 Nica6	494	SUBCELLULAR LOCATION: Postsynaptic cell membrane {ECO:0000250}; Multi-pass membrane protein {ECO:0000250}. Cell membrane {ECO:0000250}; Multi-pass membrane protein {ECO:0000250}.	1.65	2.61	2.56	HGNC:15963	Q15825	Neuronal acetylcholine receptor subunit alpha-6	CHRNA6	494	SUBCELLULAR LOCATION: Postsynaptic cell membrane; Multi-pass membrane protein. Cell membrane; Multi-pass membrane protein.	1.67	2.44	2.98
MGI:1926264	O70401	Tetraspanin-6 (Tspan-6) (Transmembrane 4 superfamily member 6)	Tspan6 Tm4sf6	245	SUBCELLULAR LOCATION: Membrane; Multi-pass membrane protein.	1.67	2.67	2.75	HGNC:11858	O43657	Tetraspanin-6 (Tspan-6) (A15 homolog) (Putative NF-kappa-B-activating protein 321) (T245 protein) (Tetraspanin TM4-D) (Transmembrane 4 superfamily member 6)	TSPAN6 TM4SF6 UNQ767/PRO1560	245	SUBCELLULAR LOCATION: Membrane; Multi-pass membrane protein.	1.67	2.61	2.7
MGI:2151110	Q9JK53	Prolargin (Proline-arginine-rich end leucine-rich repeat protein)	Prelp	378	SUBCELLULAR LOCATION: Secreted, extracellular space, extracellular matrix.	1.71	2.67	2.87	HGNC:9357	P51888	Prolargin (Proline-arginine-rich end leucine-rich repeat protein)	PRELP SLRR2A	382	SUBCELLULAR LOCATION: Secreted, extracellular space, extracellular matrix.	1.67	2.58	2.84
MGI:106586	Q63912	Oligodendrocyte-myelin glycoprotein	Omg Omgp	440	SUBCELLULAR LOCATION: Cell membrane; Lipid-anchor, GPI-anchor.	1.66	2.7	2.88	HGNC:8135	P23515	Oligodendrocyte-myelin glycoprotein	OMG OMGP	440	SUBCELLULAR LOCATION: Cell membrane; Lipid-anchor, GPI-anchor.	1.67	2.52	2.94
MGI:1202729	Q8R2G4	Ecto-ADP-ribosyltransferase 3 (EC 2.4.2.31) (ADP-ribosyltransferase C2 and C3 toxin-like 3) (ARTC3) (Mono(ADP-ribosyl)transferase 3) (NAD(P)(+)--arginine ADP-ribosyltransferase 3)	Art3	371	SUBCELLULAR LOCATION: Cell membrane {ECO:0000250}; Lipid-anchor, GPI-anchor {ECO:0000250}.	1.82	2.73	2.55	HGNC:725	Q13508	Ecto-ADP-ribosyltransferase 3 (EC 2.4.2.31) (ADP-ribosyltransferase C2 and C3 toxin-like 3) (ARTC3) (Mono(ADP-ribosyl)transferase 3) (NAD(P)(+)--arginine ADP-ribosyltransferase 3)	ART3 TMART	389	SUBCELLULAR LOCATION: Cell membrane; Lipid-anchor, GPI-anchor.	1.67	2.86	2.62
MGI:106686	Q62087	Serum paraoxonase/lactonase 3 (EC 3.1.1.2) (EC 3.1.1.81) (EC 3.1.8.1)	Pon3	354	SUBCELLULAR LOCATION: Secreted, extracellular space {ECO:0000250}.	1.79	2.74	2.71	HGNC:9206	Q15166	Serum paraoxonase/lactonase 3 (EC 3.1.1.2) (EC 3.1.1.81) (EC 3.1.8.1)	PON3	354	SUBCELLULAR LOCATION: Secreted, extracellular space {ECO:0000250}.	1.67	2.68	2.95
MGI:109321	P97927	Laminin subunit alpha-4 (Laminin-14 subunit alpha) (Laminin-8 subunit alpha) (Laminin-9 subunit alpha)	Lama4	1816	SUBCELLULAR LOCATION: Secreted, extracellular space, extracellular matrix, basement membrane. Secreted {ECO:0000250|UniProtKB:Q16363}. Note=Major basement membrane component.	2.04	2.76	2.92	HGNC:6484	Q16363	Laminin subunit alpha-4 (Laminin-14 subunit alpha) (Laminin-8 subunit alpha) (Laminin-9 subunit alpha)	LAMA4	1823	SUBCELLULAR LOCATION: Secreted, extracellular space, extracellular matrix, basement membrane. Secreted {ECO:0000269|PubMed:25326458, ECO:0000269|PubMed:36213313, ECO:0000269|PubMed:37453717}. Note=Major basement membrane component.	1.67	3.32	3.05
MGI:1321385	Q9WUZ9	Ectonucleoside triphosphate diphosphohydrolase 5 (NTPDase 5) (EC 3.6.1.6) (CD39 antigen-like 4) (ER-UDPase) (Guanosine-diphosphatase ENTPD5) (GDPase ENTPD5) (Nucleoside diphosphatase) (Uridine-diphosphatase ENTPD5) (UDPase ENTPD5)	Entpd5 Cd39l4	427	SUBCELLULAR LOCATION: Endoplasmic reticulum {ECO:0000269|PubMed:10369669}. Secreted {ECO:0000250|UniProtKB:O75356}.	1.64	2.78	2.63	HGNC:3367	O75356	Nucleoside diphosphate phosphatase ENTPD5 (EC 3.6.1.6) (CD39 antigen-like 4) (ER-UDPase) (Ectonucleoside triphosphate diphosphohydrolase 5) (NTPDase 5) (Guanosine-diphosphatase ENTPD5) (GDPase ENTPD5) (Inosine diphosphate phosphatase ENTPD5) (Nucleoside diphosphatase) (Uridine-diphosphatase ENTPD5) (UDPase ENTPD5)	ENTPD5 CD39L4 PCPH	428	SUBCELLULAR LOCATION: Endoplasmic reticulum {ECO:0000250|UniProtKB:Q9WUZ9}. Secreted {ECO:0000269|PubMed:10400613, ECO:0000269|PubMed:15698960}.	1.67	2.89	2.89
MGI:2445095	Q8BMT4	Transforming growth factor beta activator LRRC33 (Leucine-rich repeat-containing protein 33) (Negative regulator of reactive oxygen species)	Nrros Lrrc33	693	SUBCELLULAR LOCATION: Cell membrane {ECO:0000269|PubMed:24739962, ECO:0000269|PubMed:29909984}; Single-pass type I membrane protein {ECO:0000255}. Endoplasmic reticulum membrane {ECO:0000269|PubMed:24739962}; Single-pass type I membrane protein {ECO:0000255}.	1.7	2.78	2.12	HGNC:24613	Q86YC3	Transforming growth factor beta activator LRRC33 (Leucine-rich repeat-containing protein 33) (Negative regulator of reactive oxygen species)	NRROS LRRC33 UNQ3030/PRO9833	692	SUBCELLULAR LOCATION: Cell membrane {ECO:0000269|PubMed:23545260, ECO:0000269|PubMed:29909984}; Single-pass type I membrane protein {ECO:0000255}. Endoplasmic reticulum membrane {ECO:0000269|PubMed:32197075}; Single-pass type I membrane protein {ECO:0000255}.	1.67	2.49	2.22
MGI:1914820	Q8BFU1	Zinc transporter ZIP9 (Solute carrier family 39 member 9) (Zrt- and Irt-like protein 9) (ZIP-9)	Slc39a9 Zip9	308	SUBCELLULAR LOCATION: Golgi apparatus, trans-Golgi network membrane {ECO:0000250|UniProtKB:Q9NUM3}. Cell membrane {ECO:0000250|UniProtKB:Q9NUM3}; Multi-pass membrane protein {ECO:0000250|UniProtKB:Q9NUM3}. Cytoplasm, perinuclear region {ECO:0000250|UniProtKB:Q9NUM3}. Mitochondrion {ECO:0000250|UniProtKB:Q9NUM3}. Nucleus {ECO:0000250|UniProtKB:Q9NUM3}.	1.68	2.85	3.2	HGNC:20182	Q9NUM3	Zinc transporter ZIP9 (Solute carrier family 39 member 9) (Zrt- and Irt-like protein 9) (ZIP-9)	SLC39A9 ZIP9 UNQ714/PRO1377	307	SUBCELLULAR LOCATION: Golgi apparatus, trans-Golgi network membrane {ECO:0000269|PubMed:19420709}. Cell membrane {ECO:0000269|PubMed:25014355, ECO:0000269|PubMed:34555425}; Multi-pass membrane protein {ECO:0000305}. Cytoplasm, perinuclear region {ECO:0000269|PubMed:25014355, ECO:0000269|PubMed:34555425}. Mitochondrion {ECO:0000269|PubMed:25014355, ECO:0000269|PubMed:34555425}. Nucleus {ECO:000026…	1.67	2.92	3.28
MGI:107505	P30355	Arachidonate 5-lipoxygenase-activating protein (FLAP) (MK-886-binding protein)	Alox5ap Flap	161	SUBCELLULAR LOCATION: Nucleus membrane {ECO:0000269|PubMed:19075240}; Multi-pass membrane protein {ECO:0000269|PubMed:19075240}. Endoplasmic reticulum membrane {ECO:0000250}; Multi-pass membrane protein {ECO:0000250}.	1.61	2.94	2.51	HGNC:436	P20292	Arachidonate 5-lipoxygenase-activating protein (FLAP) (MK-886-binding protein)	ALOX5AP FLAP	161	SUBCELLULAR LOCATION: Nucleus membrane; Multi-pass membrane protein. Endoplasmic reticulum membrane; Multi-pass membrane protein.	1.67	2.77	2.44
MGI:1930005	Q9JKE2	Triggering receptor expressed on myeloid cells 1 (TREM-1) (CD antigen CD354)	Trem1	230	SUBCELLULAR LOCATION: Cell membrane {ECO:0000250|UniProtKB:Q9NP99}; Single-pass type I membrane protein {ECO:0000250|UniProtKB:Q9NP99}. Note=Recruited to lipid rafts when activated. {ECO:0000250|UniProtKB:Q9NP99}.	1.74	2.95	3.04	HGNC:17760	Q9NP99	Triggering receptor expressed on myeloid cells 1 (TREM-1) (Triggering receptor expressed on monocytes 1) (CD antigen CD354)	TREM1	234	SUBCELLULAR LOCATION: [Isoform 1]: Cell membrane {ECO:0000269|PubMed:17098818, ECO:0000269|PubMed:21393102}; Single-pass type I membrane protein {ECO:0000305}. Note=Recruited to lipid rafts when activated. {ECO:0000269|PubMed:17098818}.; SUBCELLULAR LOCATION: [Isoform 2]: Secreted {ECO:0000269|PubMed:26561551}.	1.67	2.99	2.73
MGI:1201403	O35118	GDNF family receptor alpha-3 (GDNF receptor alpha-3) (GDNFR-alpha-3) (GFR-alpha-3)	Gfra3	397	SUBCELLULAR LOCATION: Cell membrane {ECO:0000250|UniProtKB:O60609}; Lipid-anchor, GPI-anchor {ECO:0000250|UniProtKB:O60609}.	1.71	2.98	3.25	HGNC:4245	O60609	GDNF family receptor alpha-3 (GDNF receptor alpha-3) (GDNFR-alpha-3) (GFR-alpha-3)	GFRA3 UNQ339/PRO538/PRO3664	400	SUBCELLULAR LOCATION: Cell membrane {ECO:0000269|PubMed:9576965}; Lipid-anchor, GPI-anchor {ECO:0000269|PubMed:9576965}.	1.67	3.18	3.26
MGI:97620	P20918	Plasminogen (EC 3.4.21.7) [Cleaved into: Plasmin heavy chain A; Activation peptide; Angiostatin; Plasmin heavy chain A, short form; Plasmin light chain B]	Plg	812	SUBCELLULAR LOCATION: Secreted {ECO:0000250}. Note=Locates to the cell surface where it is proteolytically cleaved to produce the active plasmin. Interaction with HRG tethers it to the cell surface (By similarity). {ECO:0000250}.	1.94	3.02	2.42	HGNC:9071	P00747	Plasminogen (EC 3.4.21.7) [Cleaved into: Plasmin heavy chain A; Activation peptide; Angiostatin; Plasmin heavy chain A, short form; Plasmin light chain B]	PLG	810	SUBCELLULAR LOCATION: Secreted {ECO:0000269|PubMed:10077593, ECO:0000269|PubMed:14699093}. Note=Locates to the cell surface where it is proteolytically cleaved to produce the active plasmin. Interaction with HRG tethers it to the cell surface.	1.67	2.89	2.97
MGI:2652834	Q80Y72	Cystatin-like 1	Cstl1 Rcet1	140	SUBCELLULAR LOCATION: Secreted {ECO:0000305}.	1.91	3.08	3.27	HGNC:15958	Q9H114	Cystatin-like 1 (RCET11)	CSTL1	145	SUBCELLULAR LOCATION: Secreted {ECO:0000305}.	1.67	2.93	3.03
MGI:1930791	Q9JMI7	Testis-expressed protein 101 (TES101-reactive protein) (TES101RP)	Tex101	250	SUBCELLULAR LOCATION: Cell membrane {ECO:0000269|PubMed:11207211, ECO:0000269|PubMed:16388701, ECO:0000269|PubMed:16678124, ECO:0000269|PubMed:18503752, ECO:0000269|PubMed:18620756, ECO:0000269|PubMed:21724266, ECO:0000269|PubMed:27005865}; Lipid-anchor, GPI-anchor {ECO:0000269|PubMed:16822331}. Membrane raft {ECO:0000269|PubMed:15917346, ECO:0000269|PubMed:18503752}. Cytoplasmic vesicle, secreto…	1.87	3.09	3.38	HGNC:30722	Q9BY14	Testis-expressed protein 101 (Cell surface receptor NYD-SP8) (Scleroderma-associated autoantigen) (Spermatogenesis-related gene protein)	TEX101 SGRG UNQ867/PRO1884	249	SUBCELLULAR LOCATION: Cell membrane {ECO:0000250|UniProtKB:Q9JMI7}; Lipid-anchor, GPI-anchor {ECO:0000250|UniProtKB:Q9JMI7}. Membrane raft {ECO:0000250|UniProtKB:Q9JMI7}. Cytoplasmic vesicle, secretory vesicle, acrosome {ECO:0000250|UniProtKB:Q9JMI7}. Secreted {ECO:0000250|UniProtKB:Q9JMI7}. Cytoplasmic vesicle {ECO:0000250|UniProtKB:Q9JMI7}. Note=Located on plasma membrane of spermatocytes, roun…	1.67	3.12	3.19
MGI:1914055	Q99J59	Tetraspanin-1 (Tspan-1)	Tspan1	240	SUBCELLULAR LOCATION: Lysosome membrane {ECO:0000250}; Multi-pass membrane protein {ECO:0000250}.	2.04	3.11	3.18	HGNC:20657	O60635	Tetraspanin-1 (Tspan-1) (Tetraspan NET-1) (Tetraspanin TM4-C)	TSPAN1	241	SUBCELLULAR LOCATION: Cell membrane {ECO:0000269|PubMed:21836059, ECO:0000269|PubMed:30291375}; Multi-pass membrane protein {ECO:0000255}. Lysosome membrane {ECO:0000269|PubMed:19508227}; Multi-pass membrane protein {ECO:0000269|PubMed:19508227}.	1.67	3.03	3.17
MGI:1096575	Q62302	Protein TEX261 (Testis-expressed protein 261)	Tex261	196	SUBCELLULAR LOCATION: Membrane {ECO:0000305}; Multi-pass membrane protein {ECO:0000305}.	1.67	3.14	3.01	HGNC:30712	Q6UWH6	Protein TEX261	TEX261 UNQ1882/PRO4325	196	SUBCELLULAR LOCATION: Membrane {ECO:0000305}; Multi-pass membrane protein {ECO:0000305}.	1.67	3.15	2.94
MGI:108076	Q8K385	Ferric-chelate reductase 1 (EC 1.-.-.-) (Stromal cell-derived receptor 2) (SDR-2)	FRRS1 Sdfr2 Sdr2	592	SUBCELLULAR LOCATION: Membrane {ECO:0000305}; Multi-pass membrane protein {ECO:0000305}.	1.8	3.2	2.89	HGNC:27622	Q6ZNA5	Ferric-chelate reductase 1 (EC 1.-.-.-) (Stromal cell-derived receptor 2) (SDR-2)	FRRS1 SDFR2 SDR2	592	SUBCELLULAR LOCATION: Membrane {ECO:0000305}; Multi-pass membrane protein {ECO:0000305}.	1.67	2.42	2.65
MGI:2445171	Q8BGN3	Glycerophosphocholine cholinephosphodiesterase ENPP6 (GPC-Cpde) (EC 3.1.4.-) (EC 3.1.4.38) (Choline-specific glycerophosphodiester phosphodiesterase) (Ectonucleotide pyrophosphatase/phosphodiesterase family member 6) (E-NPP 6) (NPP-6)	Enpp6	440	SUBCELLULAR LOCATION: Cell membrane {ECO:0000250}; Lipid-anchor, GPI-anchor {ECO:0000250}.	1.75	3.25	3.31	HGNC:23409	Q6UWR7	Glycerophosphocholine cholinephosphodiesterase ENPP6 (GPC-Cpde) (EC 3.1.4.-) (EC 3.1.4.38) (Choline-specific glycerophosphodiester phosphodiesterase) (Ectonucleotide pyrophosphatase/phosphodiesterase family member 6) (E-NPP 6) (NPP-6)	ENPP6 UNQ1889/PRO4334	440	SUBCELLULAR LOCATION: Cell membrane {ECO:0000269|PubMed:15788404}; Lipid-anchor, GPI-anchor {ECO:0000269|PubMed:15788404}. Note=A small amount of the protein may be found in the extracellular milieu.	1.67	2.82	3.09
MGI:1860298	Q9WU66	Secreted frizzled-related protein 5 (sFRP-5)	Sfrp5	314	SUBCELLULAR LOCATION: Secreted {ECO:0000250}.	1.67	3.34	2.99	HGNC:10779	Q5T4F7	Secreted frizzled-related protein 5 (sFRP-5) (Frizzled-related protein 1b) (FRP-1b) (Secreted apoptosis-related protein 3) (SARP-3)	SFRP5 FRP1B SARP3	317	SUBCELLULAR LOCATION: Secreted {ECO:0000250}.	1.67	3.08	3.4
MGI:1919206	Q9CWS1	E3 ubiquitin-protein ligase RNF135 (EC 2.3.2.27) (RING finger protein 135) (RING-type E3 ubiquitin transferase RNF135)	Rnf135	417	SUBCELLULAR LOCATION: Cytoplasm {ECO:0000269|PubMed:28469175}. Cytoplasm, Stress granule {ECO:0000250|UniProtKB:Q8IUD6}.	1.83	3.36	3.37	HGNC:21158	Q8IUD6	E3 ubiquitin-protein ligase RNF135 (EC 2.3.2.27) (RIG-I E3 ubiquitin ligase) (REUL) (RING finger protein 135) (RING finger protein leading to RIG-I activation) (Riplet) (RING-type E3 ubiquitin transferase RNF135)	RNF135 L13	432	SUBCELLULAR LOCATION: Cytoplasm {ECO:0000269|PubMed:19484123, ECO:0000269|PubMed:23950712}. Cytoplasm, Stress granule {ECO:0000269|PubMed:23950712}.	1.67	3.39	2.89
MGI:1929464	Q9R0P6	Signal peptidase complex catalytic subunit SEC11A (EC 3.4.21.89) (Endopeptidase SP18) (Microsomal signal peptidase 18 kDa subunit) (SPase 18 kDa subunit) (SEC11 homolog A) (SEC11-like protein 1) (SPC18) (Sid 2895)	Sec11a Sec11l1 Sid2895 Spc18	179	SUBCELLULAR LOCATION: Endoplasmic reticulum membrane {ECO:0000250|UniProtKB:P67811}; Single-pass type II membrane protein {ECO:0000250|UniProtKB:P67811}.	1.67	3.44	3.16	HGNC:17718	P67812	Signal peptidase complex catalytic subunit SEC11A (EC 3.4.21.89) (Endopeptidase SP18) (Microsomal signal peptidase 18 kDa subunit) (SPase 18 kDa subunit) (SEC11 homolog A) (SEC11-like protein 1) (SPC18)	SEC11A SEC11L1 SPC18 SPCS4A	179	SUBCELLULAR LOCATION: Endoplasmic reticulum membrane {ECO:0000250|UniProtKB:P67811}; Single-pass type II membrane protein {ECO:0000250|UniProtKB:P67811}.	1.67	3.44	3.16
MGI:2685808	Q3TAP4	AP-5 complex subunit beta-1 (Adaptor-related protein complex 5 beta subunit) (Beta5)	Ap5b1 Gm962	876		1.75	3.46	3.07	HGNC:25104	Q2VPB7	AP-5 complex subunit beta-1 (Adaptor-related protein complex 5 beta subunit) (Beta5)	AP5B1 PP1030	878		1.67	3.27	2.86
MGI:2681842	Q7TNR6	Immunoglobulin superfamily member 21 (IgSF21)	Igsf21	468	SUBCELLULAR LOCATION: Postsynaptic cell membrane {ECO:0000269|PubMed:28864826}; Lipid-anchor, GPI-anchor {ECO:0000269|PubMed:28864826}.	1.7	3.53	3.22	HGNC:28246	Q96ID5	Immunoglobulin superfamily member 21 (IgSF21)	IGSF21	467	SUBCELLULAR LOCATION: Postsynaptic cell membrane {ECO:0000250|UniProtKB:Q7TNR6}; Lipid-anchor, GPI-anchor {ECO:0000250|UniProtKB:Q7TNR6}.	1.67	3.09	2.79
MGI:1913908	Q3URS9	Mitochondrial potassium channel (MITOK) (Coiled-coil domain-containing protein 51)	Ccdc51 Mitok	406	SUBCELLULAR LOCATION: Mitochondrion inner membrane {ECO:0000269|PubMed:31435016}; Multi-pass membrane protein {ECO:0000255}.	1.81	3.54	3.36	HGNC:25714	Q96ER9	Mitochondrial potassium channel (MITOK) (Coiled-coil domain-containing protein 51)	CCDC51 MITOK	411	SUBCELLULAR LOCATION: Mitochondrion inner membrane {ECO:0000269|PubMed:31435016}; Multi-pass membrane protein {ECO:0000255}.; SUBCELLULAR LOCATION: [Isoform 1]: Mitochondrion inner membrane {ECO:0000269|PubMed:31435016}; Multi-pass membrane protein {ECO:0000255}.	1.67	4.44	4.02
MGI:99605	O88507	Ciliary neurotrophic factor receptor subunit alpha (CNTF receptor subunit alpha) (CNTFR-alpha)	Cntfr	372	SUBCELLULAR LOCATION: Cell membrane {ECO:0000250}; Lipid-anchor, GPI-anchor {ECO:0000250}.	1.88	3.55	3.55	HGNC:2170	P26992	Ciliary neurotrophic factor receptor subunit alpha (CNTF receptor subunit alpha) (CNTFR-alpha)	CNTFR	372	SUBCELLULAR LOCATION: Cell membrane; Lipid-anchor, GPI-anchor.	1.67	3.25	3.33
MGI:3045373	Q8C9X1	Sentan (Protein S100-A1-like) (S100 calcium-binding protein A1-like)	Sntn S100a1l	147	SUBCELLULAR LOCATION: Cell projection, cilium {ECO:0000269|PubMed:18829862}. Note=Expressed exclusively at the cilium tip where it localizes between the cell membrane and peripheral A-subfibers.	2.03	3.74	3.79	HGNC:33706	A6NMZ2	Sentan (Protein S100-A1-like) (S100 calcium-binding protein A1-like)	SNTN S100A1L	147	SUBCELLULAR LOCATION: Cell projection, cilium {ECO:0000250}. Note=Expressed exclusively at the cilium tip where it localizes between the cell membrane and peripheral A-subfibers. {ECO:0000250}.	1.67	3.51	3.7
MGI:2147583	Q922B1	ADP-ribose glycohydrolase MACROD1 (MACRO domain-containing protein 1) (O-acetyl-ADP-ribose deacetylase MACROD1) (EC 3.1.1.106) (Protein LRP16) ([Protein ADP-ribosylaspartate] hydrolase MACROD1) (EC 3.2.2.-) ([Protein ADP-ribosylglutamate] hydrolase MACROD1) (EC 3.2.2.-)	Macrod1 Lrp16	323	SUBCELLULAR LOCATION: Nucleus {ECO:0000250|UniProtKB:Q9BQ69}. Note=Recruited to DNA lesions, probably via mono-APD-ribosylated proteins. {ECO:0000250|UniProtKB:Q9BQ69}.	1.73	3.82	4.24	HGNC:29598	Q9BQ69	ADP-ribose glycohydrolase MACROD1 (MACRO domain-containing protein 1) (O-acetyl-ADP-ribose deacetylase MACROD1) (EC 3.1.1.106) (Protein LRP16) ([Protein ADP-ribosylaspartate] hydrolase MACROD1) (EC 3.2.2.-) ([Protein ADP-ribosylglutamate] hydrolase MACROD1) (EC 3.2.2.-)	MACROD1 LRP16	325	SUBCELLULAR LOCATION: Nucleus {ECO:0000269|PubMed:23474712}. Note=Recruited to DNA lesions, probably via mono-APD-ribosylated proteins. {ECO:0000269|PubMed:23474712}.	1.67	4.61	4.74
MGI:1924909	Q922G0	Solute carrier family 25 member 36	Slc25a36	311	SUBCELLULAR LOCATION: Mitochondrion inner membrane {ECO:0000250|UniProtKB:Q96CQ1}; Multi-pass membrane protein {ECO:0000255}.	1.67	3.97	4.33	HGNC:25554	Q96CQ1	Solute carrier family 25 member 36	SLC25A36	311	SUBCELLULAR LOCATION: Mitochondrion inner membrane {ECO:0000305|PubMed:25320081}; Multi-pass membrane protein {ECO:0000255}.	1.67	3.97	4.33
MGI:1914197	Q8BG94	COMM domain-containing protein 7	Commd7	200	SUBCELLULAR LOCATION: Cytoplasmic vesicle {ECO:0000250|UniProtKB:Q86VX2}.	1.74	4.1	3.91	HGNC:16223	Q86VX2	COMM domain-containing protein 7	COMMD7 C20orf92	200	SUBCELLULAR LOCATION: Cytoplasmic vesicle {ECO:0000269|PubMed:21778237}.	1.67	4.26	4
MGI:3045346	Q8CC70	Cilia- and flagella-associated protein 300	Cfap300	267	SUBCELLULAR LOCATION: Cytoplasm {ECO:0000250|UniProtKB:A0CY51}. Cytoplasm, cytoskeleton, cilium axoneme {ECO:0000250|UniProtKB:A0CY51}.	1.75	4.15	4.14	HGNC:28188	Q9BRQ4	Cilia- and flagella-associated protein 300	CFAP300 C11orf70	267	SUBCELLULAR LOCATION: Cytoplasm {ECO:0000250|UniProtKB:A0CY51}. Cytoplasm, cytoskeleton, cilium axoneme {ECO:0000250|UniProtKB:A0CY51}.	1.67	4.04	3.86
MGI:2651874	P58043	Sestrin-2 (EC 1.11.1.-)	Sesn2	480	SUBCELLULAR LOCATION: Cytoplasm {ECO:0000250|UniProtKB:P58004}.	1.67	4.23	3.33	HGNC:20746	P58004	Sestrin-2 (EC 1.11.1.-) (Hypoxia-induced gene)	SESN2 Hi95 SEST2	480	SUBCELLULAR LOCATION: Cytoplasm {ECO:0000269|PubMed:15105503}.	1.67	4.48	3.42
MGI:1920420	Q8VIL2	RWD domain-containing protein 3 (RWD domain-containing sumoylation enhancer) (RSUME)	Rwdd3 Rsume X2cr1	267	SUBCELLULAR LOCATION: Nucleus {ECO:0000250|UniProtKB:Q9Y3V2}. Cytoplasm {ECO:0000250|UniProtKB:Q9Y3V2}. Note=Colocalizes with UBC9/UBE2I in nuclear spots. {ECO:0000250}.	1.77	4.26	4.13	HGNC:21393	Q9Y3V2	RWD domain-containing protein 3 (RWD domain-containing sumoylation enhancer) (RSUME)	RWDD3 RSUME	267	SUBCELLULAR LOCATION: Nucleus {ECO:0000269|PubMed:17956732}. Cytoplasm {ECO:0000269|PubMed:17956732}. Note=Colocalizes with UBC9/UBE2I in nuclear spots. {ECO:0000269|PubMed:17956732}.	1.67	4.12	3.68
MGI:2178800	Q9DAD6	Profilin-3 (Profilin III)	Pfn3	137	SUBCELLULAR LOCATION: Cytoplasm, cytoskeleton {ECO:0000250}. Nucleus {ECO:0000269|PubMed:18692047}.	2.37	4.28	4.33	HGNC:18627	P60673	Profilin-3 (Profilin III)	PFN3	137	SUBCELLULAR LOCATION: Cytoplasm, cytoskeleton {ECO:0000250}. Nucleus {ECO:0000250}.	1.67	3.43	3.72
MGI:2144117	P61406	Telomerase-binding protein EST1A (EC 3.1.-.-) (Ever shorter telomeres 1A) (Nonsense mediated mRNA decay factor SMG6) (Smg-6 homolog)	Smg6 Est1a Kiaa0732	1418	SUBCELLULAR LOCATION: Nucleus, nucleolus {ECO:0000250|UniProtKB:Q86US8}. Chromosome, telomere {ECO:0000250|UniProtKB:Q86US8}. Cytoplasm, cytosol {ECO:0000250|UniProtKB:Q86US8}. Note=Particularly enriched in the nucleolus. {ECO:0000250|UniProtKB:Q86US8}.	1.67	4.3	4.31	HGNC:17809	Q86US8	Telomerase-binding protein EST1A (EC 3.1.-.-) (Ever shorter telomeres 1A) (hEST1A) (Nonsense mediated mRNA decay factor SMG6) (Smg-6 homolog) (hSmg5/7a)	SMG6 C17orf31 EST1A KIAA0732	1419	SUBCELLULAR LOCATION: Nucleus, nucleolus {ECO:0000269|PubMed:12676087}. Chromosome, telomere {ECO:0000305|PubMed:12699629}. Cytoplasm, cytosol {ECO:0000269|PubMed:12676087}. Note=Particularly enriched in the nucleolus. {ECO:0000269|PubMed:12676087}.	1.67	4.3	4.31
MGI:1918985	Q8BUI3	Leucine-rich repeat and WD repeat-containing protein 1 (ORC-associated protein) (ORCA) (Origin recognition complex-associated protein)	LRWD1 Orca	648	SUBCELLULAR LOCATION: Nucleus {ECO:0000250|UniProtKB:Q9UFC0}. Chromosome, centromere {ECO:0000250|UniProtKB:Q9UFC0}. Chromosome, telomere {ECO:0000250|UniProtKB:Q9UFC0}. Cytoplasm, cytoskeleton, microtubule organizing center, centrosome {ECO:0000269|PubMed:20180869}. Chromosome, centromere, kinetochore {ECO:0000250|UniProtKB:Q9UFC0}. Note=Localizes to heterochromatin during G1 phase. Restricted t…	1.47	4.35	3.81	HGNC:21769	Q9UFC0	Leucine-rich repeat and WD repeat-containing protein 1 (Centromere protein 33) (CENP-33) (Origin recognition complex-associated protein) (ORC-associated protein) (ORCA)	LRWD1 CENP-33 ORCA	647	SUBCELLULAR LOCATION: Nucleus {ECO:0000269|PubMed:18445686}. Chromosome, centromere. Chromosome, telomere. Cytoplasm, cytoskeleton, microtubule organizing center, centrosome {ECO:0000250|UniProtKB:Q8BUI3}. Chromosome, centromere, kinetochore {ECO:0000269|PubMed:20813266}. Note=Localizes to heterochromatin during G1 phase. Restricted to centromeres or telomeres as cells progress though S phase. Wh…	1.67	3.99	3.79
MGI:96590	P15314	Interferon regulatory factor 1 (IRF-1)	Irf1	329	SUBCELLULAR LOCATION: Nucleus {ECO:0000269|PubMed:17018642, ECO:0000269|PubMed:30635240}. Cytoplasm {ECO:0000269|PubMed:17018642}. Note=MYD88-associated IRF1 migrates into the nucleus more efficiently than non-MYD88-associated IRF1. {ECO:0000269|PubMed:17018642}.	1.86	4.35	3.36	HGNC:6116	P10914	Interferon regulatory factor 1 (IRF-1)	IRF1	325	SUBCELLULAR LOCATION: Nucleus {ECO:0000269|PubMed:37622993}. Cytoplasm {ECO:0000250|UniProtKB:P15314}. Note=MYD88-associated IRF1 migrates into the nucleus more efficiently than non-MYD88-associated IRF1. {ECO:0000250|UniProtKB:P15314}.	1.67	4.35	3.36
MGI:105941	P70290	55 kDa erythrocyte membrane protein (p55) (Membrane protein, palmitoylated 1)	Mpp1	466	SUBCELLULAR LOCATION: Cell membrane {ECO:0000250|UniProtKB:Q00013}; Lipid-anchor {ECO:0000250|UniProtKB:Q00013}. Cell projection, stereocilium {ECO:0000269|PubMed:16829577, ECO:0000269|PubMed:17584769}. Note=Colocalizes with WHRN at stereocilium tip during hair cell development (PubMed:16829577). Colocalizes with PALS1 in the retina, at the outer limiting membrane (OLM) (PubMed:17584769). Colocal…	1.67	4.38	4.29	HGNC:7219	Q00013	55 kDa erythrocyte membrane protein (p55) (Membrane protein, palmitoylated 1)	MPP1 DXS552E EMP55	466	SUBCELLULAR LOCATION: Cell membrane {ECO:0000269|PubMed:19144871}; Lipid-anchor {ECO:0000305|PubMed:1713685}. Cell projection, stereocilium {ECO:0000250|UniProtKB:P70290}. Note=Colocalizes with WHRN at stereocilium tip during hair cell development (By similarity). Colocalizes with PALS1 in the retina, at the outer limiting membrane (OLM) (By similarity). Colocalizes with WHRN in the retina, at th…	1.67	4.16	4.22
MGI:2684866	V9GXG1	Protein SLFN14 [Cleaved into: C-terminally truncated SLFN14 endoribonuclease (EC 3.1.-.-) (Schlafen family member 14)]	Slfn14	899	SUBCELLULAR LOCATION: [Protein SLFN14]: Nucleus {ECO:0000250|UniProtKB:P0C7P3}.	1.53	4.45	3.88	HGNC:32689	P0C7P3	Protein SLFN14 [Cleaved into: C-terminally truncated SLFN14 endoribonuclease (EC 3.1.-.-) (Schlafen family member 14)]	SLFN14	912	SUBCELLULAR LOCATION: [Protein SLFN14]: Nucleus {ECO:0000269|PubMed:25996083, ECO:0000269|PubMed:26280575}.	1.67	3.98	3.34
MGI:2685973	Q1PSW8	E3 ubiquitin-protein ligase TRIM71 (EC 2.3.2.27) (Protein lin-41 homolog) (mLin41) (RING-type E3 ubiquitin transferase TRIM71) (Tripartite motif-containing protein 71)	Trim71 Gm1127 Lin41	855	SUBCELLULAR LOCATION: Cytoplasm, P-body {ECO:0000269|PubMed:19898466, ECO:0000269|PubMed:22508726, ECO:0000269|PubMed:22735451}.	1.84	4.48	4.62	HGNC:32669	Q2Q1W2	E3 ubiquitin-protein ligase TRIM71 (EC 2.3.2.27) (Protein lin-41 homolog) (RING-type E3 ubiquitin transferase TRIM71) (Tripartite motif-containing protein 71)	TRIM71 LIN41	868	SUBCELLULAR LOCATION: Cytoplasm, P-body {ECO:0000269|PubMed:23125361, ECO:0000269|PubMed:24239284}.	1.67	4.48	4.62
MGI:1922745	Q9DAI9	MORN repeat-containing protein 5	Morn5	170	SUBCELLULAR LOCATION: Cell projection, cilium, flagellum {ECO:0000269|PubMed:28742876}.	3.06	4.52	3.33	HGNC:17841	Q5VZ52	MORN repeat-containing protein 5	MORN5 C9orf113 C9orf18	161	SUBCELLULAR LOCATION: Cell projection, cilium, flagellum {ECO:0000250|UniProtKB:Q9DAI9}.	1.67	4.73	3.84
MGI:1920564	Q9D9Q0	Leucine-rich repeat-containing protein 69	Lrrc69	347		2.92	4.63	4.74	HGNC:34303	Q6ZNQ3	Leucine-rich repeat-containing protein 69	LRRC69	347		1.67	4.32	4.29
MGI:2385825	Q9QZC7	Pleckstrin homology domain-containing family B member 2 (PH domain-containing family B member 2) (Evectin-2)	Plekhb2 Evt2	221	SUBCELLULAR LOCATION: Recycling endosome membrane {ECO:0000250}; Peripheral membrane protein. Note=Specifically detected in tubulovesicular structures, and colocalizes with TFNR. {ECO:0000250}.	1.67	4.67	4.82	HGNC:19236	Q96CS7	Pleckstrin homology domain-containing family B member 2 (PH domain-containing family B member 2) (Evectin-2)	PLEKHB2 EVT2	222	SUBCELLULAR LOCATION: Recycling endosome membrane {ECO:0000269|PubMed:21911378, ECO:0000269|PubMed:22281740}; Peripheral membrane protein {ECO:0000269|PubMed:21911378, ECO:0000269|PubMed:22281740}. Note=Specifically detected in tubulovesicular structures, and colocalizes with TFNR.	1.67	4.67	4.82
MGI:1921353	Q9DC07	LIM zinc-binding domain-containing Nebulette (Actin-binding Z-disk protein)	Nebl Lnebl	270	SUBCELLULAR LOCATION: [Isoform 2]: Cytoplasm {ECO:0000250}.	1.67	4.72	2.73	HGNC:16932	O76041	Nebulette (Actin-binding Z-disk protein)	NEBL C10orf113 LNEBL	1014	SUBCELLULAR LOCATION: [Isoform 2]: Cytoplasm {ECO:0000269|PubMed:15004028}.	1.67	4.68	2.51
MGI:1913920	Q8R239	Transmembrane protein 268	Tmem268	342	SUBCELLULAR LOCATION: Cell membrane {ECO:0000250|UniProtKB:Q5VZI3}; Multi-pass membrane protein {ECO:0000250|UniProtKB:Q5VZI3}.	1.77	4.72	4.72	HGNC:24513	Q5VZI3	Transmembrane protein 268	TMEM268 C9orf91	342	SUBCELLULAR LOCATION: Cell membrane {ECO:0000269|PubMed:30361615}; Multi-pass membrane protein {ECO:0000305}.	1.67	4.55	4.8
MGI:1920075	Q6PDG8	Vacuolar fusion protein MON1 homolog A	Mon1a	556		1.67	4.73	4.9	HGNC:28207	Q86VX9	Vacuolar fusion protein MON1 homolog A	MON1A SAND1	652		1.67	5.22	4.14
MGI:97770	Q9WU79	Proline dehydrogenase 1, mitochondrial (EC 1.5.5.2) (Proline oxidase)	Prodh Pro1	599	SUBCELLULAR LOCATION: Mitochondrion matrix.	2.1	4.79	4.93	HGNC:9453	O43272	Proline dehydrogenase 1, mitochondrial (EC 1.5.5.2) (Proline oxidase) (Proline oxidase 2) (p53-induced gene 6 protein)	PRODH PIG6 POX2 PRODH2	600	SUBCELLULAR LOCATION: Mitochondrion matrix.	1.67	4.58	4.64
MGI:2144726	Q8BK08	Transmembrane protein 11, mitochondrial (Protein PM1)	Tmem11	190	SUBCELLULAR LOCATION: Mitochondrion inner membrane {ECO:0000250|UniProtKB:P17152}; Multi-pass membrane protein {ECO:0000250|UniProtKB:P17152}.	1.66	4.81	5.19	HGNC:16823	P17152	Transmembrane protein 11, mitochondrial (Protein PM1) (Protein PMI)	TMEM11 C17orf35 PM1	192	SUBCELLULAR LOCATION: Mitochondrion inner membrane {ECO:0000269|PubMed:21274005}; Multi-pass membrane protein {ECO:0000269|PubMed:21274005}.	1.67	4.73	5.22
MGI:106645	P16406	Glutamyl aminopeptidase (EAP) (EC 3.4.11.7) (Aminopeptidase A) (AP-A) (BP-1/6C3 antigen) (CD antigen CD249)	Enpep	945	SUBCELLULAR LOCATION: Cell membrane {ECO:0000250|UniProtKB:Q07075}; Single-pass type II membrane protein.	2.15	4.82	2.77	HGNC:3355	Q07075	Glutamyl aminopeptidase (EAP) (EC 3.4.11.7) (Aminopeptidase A) (AP-A) (Differentiation antigen gp160) (CD antigen CD249)	ENPEP	957	SUBCELLULAR LOCATION: Cell membrane {ECO:0000269|PubMed:10692253}; Single-pass type II membrane protein.	1.67	4.18	2.39
MGI:2442811	Q8BUB4	WD repeat and FYVE domain-containing protein 2 (Propeller-FYVE protein) (Prof) (WD40- and FYVE domain-containing protein 2)	Wdfy2	400	SUBCELLULAR LOCATION: Endosome {ECO:0000250|UniProtKB:Q96P53}. Early endosome {ECO:0000269|PubMed:20189988}. Cytoplasm {ECO:0000269|PubMed:18388859}. Note=Localizes to intracellular vesicles. Colocalizes with VAMP2 and PRKCZ in intracellular vesicles (By similarity). Colocalizes with AKT2 in early endosomes (PubMed:20189988). {ECO:0000250|UniProtKB:Q96P53, ECO:0000269|PubMed:20189988}.	1.67	4.83	4.69	HGNC:20482	Q96P53	WD repeat and FYVE domain-containing protein 2 (Propeller-FYVE protein) (Prof) (WD40- and FYVE domain-containing protein 2) (Zinc finger FYVE domain-containing protein 22)	WDFY2 WDF2 ZFYVE22	400	SUBCELLULAR LOCATION: Endosome {ECO:0000269|PubMed:16873553}. Early endosome {ECO:0000269|PubMed:16792529}. Cytoplasm {ECO:0000250|UniProtKB:Q8BUB4}. Note=Localizes to intracellular vesicles (PubMed:16792529). Colocalizes with VAMP2 and PRKCZ in intracellular vesicles (PubMed:17313651). Colocalizes with AKT2 in early endosomes (By similarity). {ECO:0000250|UniProtKB:Q8BUB4, ECO:0000269|PubMed:167…	1.67	4.89	4.78
MGI:1920223	A2A6H3	F-box only protein 47	Fbxo47	451		1.61	4.87	4.92	HGNC:31969	Q5MNV8	F-box only protein 47	FBXO47	452		1.67	4.88	4.91
MGI:1929470	Q9R117	Non-receptor tyrosine-protein kinase TYK2 (EC 2.7.10.2)	Tyk2	1184		1.74	4.9	4.72	HGNC:12440	P29597	Non-receptor tyrosine-protein kinase TYK2 (EC 2.7.10.2)	TYK2	1187		1.67	4.98	4.64
MGI:1346076	Q9R0S3	Matrix metalloproteinase-17 (MMP-17) (EC 3.4.24.-) (Membrane-type matrix metalloproteinase 4) (MT-MMP 4) (MTMMP4) (Membrane-type-4 matrix metalloproteinase) (MT4-MMP) (MT4MMP)	Mmp17 Mt4mmp	578	SUBCELLULAR LOCATION: Cell membrane; Lipid-anchor, GPI-anchor; Extracellular side. Secreted, extracellular space, extracellular matrix.	1.7	4.92	4.64	HGNC:7163	Q9ULZ9	Matrix metalloproteinase-17 (MMP-17) (EC 3.4.24.-) (Membrane-type matrix metalloproteinase 4) (MT-MMP 4) (MTMMP4) (Membrane-type-4 matrix metalloproteinase) (MT4-MMP) (MT4MMP)	MMP17 MT4MMP	603	SUBCELLULAR LOCATION: [Isoform Long]: Cell membrane; Lipid-anchor, GPI-anchor; Extracellular side. Secreted, extracellular space, extracellular matrix.	1.67	4.96	1.86
MGI:1916318	Q9D915	Transcriptional and immune response regulator	Tcim Tc1	106	SUBCELLULAR LOCATION: Cytoplasm {ECO:0000269|PubMed:24937306}. Nucleus {ECO:0000269|PubMed:24937306}. Nucleus, nucleolus {ECO:0000250|UniProtKB:Q9NR00}. Nucleus speckle {ECO:0000250|UniProtKB:Q9NR00}. Note=Localizes in nucleus speckles in presence of CBY1. Translocates to the nucleus upon cellular stress such as H(2)O(2). {ECO:0000250|UniProtKB:Q9NR00}.	1.75	4.94	2.67	HGNC:1357	Q9NR00	Transcriptional and immune response regulator (Thyroid cancer protein 1) (TC-1)	TCIM C8orf4 TC1	106	SUBCELLULAR LOCATION: Cytoplasm {ECO:0000269|PubMed:16424001, ECO:0000269|PubMed:25985737}. Nucleus, nucleolus {ECO:0000269|PubMed:16424001}. Nucleus speckle {ECO:0000269|PubMed:16424001}. Nucleus {ECO:0000269|PubMed:16424001}. Note=Localizes in nucleus speckles in presence of CBY1 (PubMed:16424001). Translocates to the nucleus upon cellular stress such as H(2)O(2) (PubMed:17603013). {ECO:0000269…	1.67	4.53	2.44
MGI:1921353	Q0II04	Nebulette (Actin-binding Z-disk protein)	Nebl Lnebl	452	SUBCELLULAR LOCATION: Cytoplasm {ECO:0000250|UniProtKB:O76041}.	2.92	4.95	2.9	HGNC:16932	O76041	Nebulette (Actin-binding Z-disk protein)	NEBL C10orf113 LNEBL	1014	SUBCELLULAR LOCATION: [Isoform 2]: Cytoplasm {ECO:0000269|PubMed:15004028}.	1.67	4.68	2.51
MGI:1919161	Q80XN0	D-beta-hydroxybutyrate dehydrogenase, mitochondrial (EC 1.1.1.30) (3-hydroxybutyrate dehydrogenase) (BDH)	Bdh1 Bdh	343	SUBCELLULAR LOCATION: Mitochondrion inner membrane {ECO:0000250|UniProtKB:Q02337}. Mitochondrion matrix {ECO:0000250|UniProtKB:Q02337}.	1.62	5.07	4.23	HGNC:1027	Q02338	D-beta-hydroxybutyrate dehydrogenase, mitochondrial (EC 1.1.1.30) (3-hydroxybutyrate dehydrogenase) (BDH) (Short chain dehydrogenase/reductase family 9C member 1)	BDH1 BDH SDR9C1	343	SUBCELLULAR LOCATION: Mitochondrion inner membrane {ECO:0000250|UniProtKB:Q02337}. Mitochondrion matrix {ECO:0000250|UniProtKB:Q02337}.	1.67	4.91	4.15
MGI:1919352	Q6NXK5	RNA/RNP complex-1-interacting phosphatase (EC 3.1.3.-) (Dual specificity protein phosphatase 11) (Phosphatase that interacts with RNA/RNP complex 1)	Dusp11 Pir1	321	SUBCELLULAR LOCATION: Nucleus {ECO:0000250|UniProtKB:O75319}. Nucleus speckle {ECO:0000250|UniProtKB:O75319}.	2.16	5.07	2.76	HGNC:3066	O75319	RNA/RNP complex-1-interacting phosphatase (EC 3.1.3.-) (Dual specificity protein phosphatase 11) (Phosphatase that interacts with RNA/RNP complex 1)	DUSP11 PIR1	330	SUBCELLULAR LOCATION: Nucleus {ECO:0000269|PubMed:9685386}. Nucleus speckle {ECO:0000269|PubMed:9685386}.	1.67	4.81	4.59
MGI:102683	Q03160	Growth factor receptor-bound protein 7 (Epidermal growth factor receptor GRB-7) (GRB7 adapter protein)	Grb7	535	SUBCELLULAR LOCATION: Cytoplasm {ECO:0000269|PubMed:18273060}. Cell projection {ECO:0000250|UniProtKB:Q14451}. Cell junction, focal adhesion {ECO:0000250|UniProtKB:Q14451}. Cell membrane {ECO:0000250|UniProtKB:Q14451}; Peripheral membrane protein {ECO:0000250|UniProtKB:Q14451}; Cytoplasmic side {ECO:0000250|UniProtKB:Q14451}. Cytoplasmic granule {ECO:0000269|PubMed:18273060}. Note=Predominantly c…	1.79	5.09	3.07	HGNC:4567	Q14451	Growth factor receptor-bound protein 7 (B47) (Epidermal growth factor receptor GRB-7) (GRB7 adapter protein)	GRB7	532	SUBCELLULAR LOCATION: Cytoplasm {ECO:0000269|PubMed:10893408, ECO:0000269|PubMed:12021278, ECO:0000269|PubMed:18853468}. Cell junction, focal adhesion {ECO:0000269|PubMed:10893408, ECO:0000269|PubMed:12021278}. Cell membrane; Peripheral membrane protein; Cytoplasmic side {ECO:0000269|PubMed:10893408, ECO:0000269|PubMed:12021278, ECO:0000269|PubMed:18853468}. Cytoplasmic granule {ECO:0000250|UniPr…	1.67	5.09	2.9
MGI:104685	Q9D030	Twist-related protein 2 (Dermis-expressed protein 1) (Dermo-1)	Twist2 Dermo1	160	SUBCELLULAR LOCATION: Nucleus {ECO:0000255|PROSITE-ProRule:PRU00981, ECO:0000269|PubMed:11809751}. Cytoplasm {ECO:0000269|PubMed:11809751}. Note=Mainly nuclear during embryonic development. Cytoplasmic in adult tissues.	1.8	5.1	3.95	HGNC:20670	Q8WVJ9	Twist-related protein 2 (Class A basic helix-loop-helix protein 39) (bHLHa39) (Dermis-expressed protein 1) (Dermo-1)	TWIST2 BHLHA39 DERMO1	160	SUBCELLULAR LOCATION: Nucleus {ECO:0000255|PROSITE-ProRule:PRU00981, ECO:0000269|PubMed:11062344}. Cytoplasm {ECO:0000269|PubMed:11062344}. Note=Mainly nuclear during embryonic development. Cytoplasmic in adult tissues.	1.67	5.1	3.95
MGI:2177191	Q80YW5	B box and SPRY domain-containing protein	Bspry	473	SUBCELLULAR LOCATION: Cytoplasm {ECO:0000269|PubMed:16380433}. Membrane {ECO:0000269|PubMed:16380433}; Peripheral membrane protein {ECO:0000269|PubMed:16380433}. Note=Apical domain of kidney distal tubular cells.	2.86	5.1	5.23	HGNC:18232	Q5W0U4	B box and SPRY domain-containing protein	BSPRY	402	SUBCELLULAR LOCATION: Cytoplasm. Membrane {ECO:0000250}; Peripheral membrane protein {ECO:0000250}.	1.67	5.14	5.15
MGI:1928395	Q9WV80	Sorting nexin-1	Snx1	522	SUBCELLULAR LOCATION: Endosome membrane {ECO:0000250|UniProtKB:Q13596}; Peripheral membrane protein; Cytoplasmic side. Golgi apparatus, trans-Golgi network membrane {ECO:0000305}; Peripheral membrane protein {ECO:0000305}; Cytoplasmic side {ECO:0000305}. Early endosome membrane; Peripheral membrane protein; Cytoplasmic side. Cell projection, lamellipodium {ECO:0000250|UniProtKB:Q13596}. Note=Enri…	1.76	5.11	5.25	HGNC:11172	Q13596	Sorting nexin-1	SNX1	522	SUBCELLULAR LOCATION: Endosome membrane {ECO:0000269|PubMed:15498486, ECO:0000269|PubMed:18088323, ECO:0000269|PubMed:22431521}; Peripheral membrane protein; Cytoplasmic side. Golgi apparatus, trans-Golgi network membrane {ECO:0000305}; Peripheral membrane protein {ECO:0000305}; Cytoplasmic side {ECO:0000305}. Early endosome membrane; Peripheral membrane protein; Cytoplasmic side. Cell projection…	1.67	5.05	5.23
MGI:2140991	Q3UN04	Ubiquitin carboxyl-terminal hydrolase 30 (EC 3.4.19.12) (Deubiquitinating enzyme 30) (Ubiquitin thioesterase 30) (Ubiquitin-specific-processing protease 30) (Ub-specific protease 30)	Usp30	517	SUBCELLULAR LOCATION: Mitochondrion outer membrane {ECO:0000269|PubMed:24513856}.	1.68	5.12	4	HGNC:20065	Q70CQ3	Ubiquitin carboxyl-terminal hydrolase 30 (EC 3.4.19.12) (Deubiquitinating enzyme 30) (Ubiquitin thioesterase 30) (Ubiquitin-specific-processing protease 30) (Ub-specific protease 30)	USP30	517	SUBCELLULAR LOCATION: Mitochondrion outer membrane {ECO:0000269|PubMed:18287522, ECO:0000269|PubMed:24896179}.	1.67	5.02	4.12
MGI:95662	O09100	Endothelial transcription factor GATA-2 (GATA-binding protein 2)	Gata2	480	SUBCELLULAR LOCATION: Nucleus.	1.67	5.15	3.06	HGNC:4171	P23769	Endothelial transcription factor GATA-2 (GATA-binding protein 2)	GATA2	480	SUBCELLULAR LOCATION: Nucleus.	1.67	5.15	3.06
MGI:2679005	Q8BWH0	Sodium-coupled neutral amino acid transporter 7 (Solute carrier family 38 member 7)	Slc38a7 Snat7	463	SUBCELLULAR LOCATION: Lysosome membrane {ECO:0000250|UniProtKB:Q9NVC3}; Multi-pass membrane protein {ECO:0000255}. Cell projection, axon {ECO:0000269|PubMed:21511949}. Note=In neurons, located in soma. {ECO:0000269|PubMed:21511949}.	1.67	5.15	5.02	HGNC:25582	Q9NVC3	Sodium-coupled neutral amino acid transporter 7 (Solute carrier family 38 member 7)	SLC38A7 SNAT7	462	SUBCELLULAR LOCATION: Lysosome membrane {ECO:0000269|PubMed:28416685, ECO:0000269|PubMed:35561222}; Multi-pass membrane protein {ECO:0000255}. Cell projection, axon {ECO:0000250|UniProtKB:Q8BWH0}. Note=In neurons, located in soma. {ECO:0000250|UniProtKB:Q8BWH0}.	1.67	5.13	5.05
[truncated: 14,829 more rows]
