# Supplementary material for: Tissue-specific consequences of tag fusions on protein expression in transgenic mice
Source: PLoS Genet. 2025 Aug 25;21(8):e1011830. doi: 10.1371/journal.pgen.1011830 (PMC12407551; doi:10.1371/journal.pgen.1011830)
Supplement: S3 Table — (XLSX) [file pgen.1011830.s007.xlsx]

## Sheet: Sheet1
Oligo name Name	Sequence	Purpose		Notes
nCAPH2 Forward	ACTGGCTAATGACTACACAGTGG	qPCR primer		Comparing tagged and untagged transcript levels for Ncaph2
nCAPH2-WT Reverse	GCCTTGAGTGGACAGCA	qPCR primer		Comparing tagged and untagged transcript levels for Ncaph2
nCAPH2-GFP Reverse	Taccgtcgacgcctcc	qPCR primer		Comparing tagged and untagged transcript levels for Ncaph2
bActinF	actgccgcatcctcttcctc	qPCR primer		Comparing tagged and untagged transcript levels for Ncaph2
bActinR	gattccatacccaagaaggaagg	qPCR primer		Comparing tagged and untagged transcript levels for Ncaph2
nCAPHF_Both	ATGGCTCAGAACCTCTCC	qPCR primer		Comparing tagged and untagged transcript levels for Ncaph
nCAPH_R_WTOnly	TCAAAGTGGACTCAGTCC	qPCR primer		Comparing tagged and untagged transcript levels for Ncaph
nCAPH_R_GFPOnly	TACCGTCGACGCCTCC	qPCR primer		Comparing tagged and untagged transcript levels for Ncaph
Both_Sox2R1	TTCATGGGCCTCTTGACGCGGTCC	qPCR primer		Comparing tagged and untagged transcript levels for Sox2
HALOonly_Sox2F1	AGCGGCAGCGGTAGCACTAG	qPCR primer		Comparing tagged and untagged transcript levels for Sox3
WTOnlySox2_F2	AGCGCCCGCATGTATAACATGATGGAGAC	qPCR primer		Comparing tagged and untagged transcript levels for Sox4
U1_gRNAF	CACCGACAAGGTGTCAGTAGAGTCC	sgRNA oligo		Editing Ncaph2 C-terminus in Figure 5
U1_gRNAR	AAACGGACTCTACTGACACCTTGTC	sgRNA oligo		Editing Ncaph2 C-terminus in Figure 5
D3_gRNAF	CACCGAATGGCCCCATAGCACATTA	sgRNA oligo		Editing Ncaph2 C-terminus in Figure 5
D3_gRNAR	AAACTAATGTGCTATGGGGCCATTC	sgRNA oligo		Editing Ncaph2 C-terminus in Figure 5
Repair template	Sequence
Ncaph2GFP	GGCAGCCTGCTTTTGAGGTGTGCCGCTCCATGCTGGCCTCCTTGCAACTGGTAAGTGGCCTGGGACACAAGGGATGGGGCAGCGGCCCTGGACTCTACTGACACCTTGTTTCCACAGGCTAATGACTACACAGTGGAGATCACTCAGCAGCCAGGACTGGAGGCAGCTGTGGACACAATGTCTCTGAGACTGCTCACACACCAGCGAGCCCACACCCGCTTCCAGACCTATGCTGCACCATCCATGGCCCAGCCTGGCGACGGCGGCAGCGGCGGCGGCAGCCGTACGGTGAGCAAGGGCGAGGAGCTGTTCACCGGGGTGGTGCCCATCCTGGTCGAGCTGGACGGCGACGTAAACGGCCACAAGTTCAGCGTGTCCGGCGAGGGCGAGGGCGATGCC…	CRISPR Repair template		Editing Ncaph2 C-terminus in Figure 5
Ncaph2GFP+30	GGCAGCCTGCTTTTGAGGTGTGCCGCTCCATGCTGGCCTCCTTGCAACTGGTAAGTGGCCTGGGACACAAGGGATGGGGCAGCGGCCCTGGACTCTACTGACACCTTGTTTCCACAGGCTAATGACTACACAGTGGAGATCACTCAGCAGCCAGGACTGGAGGCAGCTGTGGACACAATGTCTCTGAGACTGCTCACACACCAGCGAGCCCACACCCGCTTCCAGACCTATGCTGCACCATCCATGGCCCAGCCTGGCGACGGCGGCAGCGGCGGCGGCAGCCGTACGGTGAGCAAGGGCGAGGAGCTGTTCACCGGGGTGGTGCCCATCCTGGTCGAGCTGGACGGCGACGTAAACGGCCACAAGTTCAGCGTGTCCGGCGAGGGCGAGGGCGATGCC…	CRISPR Repair template		Editing Ncaph2 C-terminus in Figure 5
H2repair_F	AGGTGTGCCGCTCCATGC	sequencing amplicon generation		Genotyping GFPonly and GFP+30 ES cells used in Figure 5
H2repair_R	TGAACTATACCTATTGCCTAGG	sequencing amplicon generation		Genotyping GFPonly and GFP+30 ES cells used in Figure 5
HeLa FlpFrt WT	gacggatcgggagatctcccgatcccctatggtgcactctcagtacaatctgctctgatgccgcatagttaagccagtatctgctccctgcttgtgtgttggaggtcgctgagtagtgcgcgagcaaaatttaagctacaacaaggcaaggcttgaccgacaattgcatgaagaatctgcttagggttaggcgttttgcgctgcttcgcgatgtacgggccagatatacgcgtcgacattgattattgactagttattaatagtaatcaattacggggtcattagttcatagcccatatatggagttccgcgttacataacttacggtaaatggcccgcctggctgaccgcccaacgacccccgcccattgacgtcaataatgacgtatgttcccatag…			Generating isogenic Tir1 WT and Tir1 F74G reporter cell lines
HeLa FlpFrt F74G	gacggatcgggagatctcccgatcccctatggtgcactctcagtacaatctgctctgatgccgcatagttaagccagtatctgctccctgcttgtgtgttggaggtcgctgagtagtgcgcgagcaaaatttaagctacaacaaggcaaggcttgaccgacaattgcatgaagaatctgcttagggttaggcgttttgcgctgcttcgcgatgtacgggccagatatacgcgtcgacattgattattgactagttattaatagtaatcaattacggggtcattagttcatagcccatatatggagttccgcgttacataacttacggtaaatggcccgcctggctgaccgcccaacgacccccgcccattgacgtcaataatgacgtatgttcccatag…			Generating isogenic Tir1 WT and Tir1 F74G reporter cell lines
